# Supplementary material for: Type 2 diabetes mellitus exacerbates vaginal group B Streptococcus colonization via impaired mucosal cytokine response
Source: mSphere. 2026 Jul 10;11(7):e00027-26. doi: 10.1128/msphere.00027-26 (PMC13410995; doi:10.1128/msphere.00027-26)
Supplement: Table S2 — Source data and Spearman correlations for metabolic markers, GBS burdens, cytokines, panel of flow cytometry markers, and immune cell populations. [file msphere.00027-26-s0003.xlsx]

## Sheet: metab_marker_cytokine_corr
	Spearman correlations between metabolic markers at 12 weeks on diet and cytokines at 12 weeks on diet
	marker	cytokine	rho	p_value	p_adj		gtt = area under the curve from glucose tolerance test
	gtt	KC_12wk	-0.810989	0.00071289	0.0278028		bm_12wk = body mass at 12 weeks on diet
	gtt	G-CSF_12wk	-0.682143	0.00652531	0.127244		bm_diff = percent increase in body mass from 0 weeks to 12 weeks on diet
	bm_12wk	Eotaxin_12wk	0.571429	0.0448907	0.572619
	bm_diff	Eotaxin_12wk	0.521978	0.0706348	0.572619
	gtt	MIP-1 beta_12wk	-0.517482	0.0886509	0.572619
	bm_12wk	MIP-1 alpha_12wk	0.459341	0.100762	0.572619
	bm_12wk	IL-1 beta_12wk	-0.771429	0.102778	0.572619
	bm_diff	G-CSF_12wk	-0.375	0.169123	0.65
	bm_12wk	G-CSF_12wk	-0.375	0.169123	0.65
	bm_diff	MIP-1 alpha_12wk	0.38022	0.180764	0.65
	bm_diff	IL-1 alpha_12wk	-0.353571	0.196349	0.65
	bm_diff	KC_12wk	-0.358242	0.208931	0.65
	bm_diff	IL-1 beta_12wk	-0.6	0.241667	0.65
	bm_12wk	KC_12wk	-0.327472	0.252961	0.65
	bm_12wk	IL-1 alpha_12wk	-0.310714	0.259191	0.65
	gtt	IL-12p40_12wk	-0.5	0.266667	0.65
	gtt	IL-2_12wk	-0.8	0.333333	0.718421
	bm_diff	IL-2_12wk	-0.8	0.333333	0.718421
	gtt	IL-4_12wk	-0.6	0.35	0.718421
	bm_diff	IL_12p70_12wk	-0.392857	0.395635	0.771488
	bm_diff	MIP-1 beta_12wk	-0.244755	0.443504	0.823651
	bm_12wk	IL-12p40_12wk	-0.321429	0.497619	0.843789
	bm_12wk	IL_12p70_12wk	-0.321429	0.497619	0.843789
	gtt	MIP-1 alpha_12wk	0.178022	0.542316	0.859437
	bm_diff	IL-12p40_12wk	-0.285714	0.555952	0.859437
	bm_12wk	MIP-1 beta_12wk	-0.181818	0.572958	0.859437
	bm_diff	IL-4_12wk	-0.3	0.683333	0.951786
	bm_12wk	IL-4_12wk	-0.3	0.683333	0.951786
	bm_12wk	IL-2_12wk	-0.4	0.75	1
	bm_12wk	MCP-1_12wk	-0.0818182	0.81765	1
	gtt	IL_12p70_12wk	-0.107143	0.839683	1
	gtt	MCP-1_12wk	-0.0545455	0.881472	1
	gtt	Eotaxin_12wk	-0.032967	0.920585	1
	gtt	IL-1 alpha_12wk	-0.0214286	0.943802	1
	Spearman correlations between metabolic markers and cytokines at all paired timepoints
	marker	cytokine	rho	p_value	p_adj
	gtt	KC_12wk	-0.810989	0.00071289	0.0449123
	gtt	G-CSF_12wk	-0.682143	0.00652531	0.205547
	bm_12wk	Eotaxin_12wk	0.571429	0.0448907	0.719444
	bm_4wk	MIP-1 alpha_4wk	-0.528053	0.0522655	0.719444
	bm_4wk	IL-1 beta_4wk	-0.65	0.0665619	0.719444
	bm_diff	Eotaxin_12wk	0.521978	0.0706348	0.719444
	gtt	MIP-1 beta_12wk	-0.517482	0.0886509	0.719444
	bm_12wk	MIP-1 alpha_12wk	0.459341	0.100762	0.719444
	bm_12wk	IL-1 beta_12wk	-0.771429	0.102778	0.719444
	bm_8wk	MCP-1_8wk	-0.695725	0.124789	0.759207
	bm_8wk	G-CSF_8wk	-0.435263	0.137135	0.759207
	bm_diff	G-CSF_12wk	-0.375	0.169123	0.759207
	bm_12wk	G-CSF_12wk	-0.375	0.169123	0.759207
	bm_8wk	MIP-1 beta_8wk	-0.657143	0.175	0.759207
	bm_diff	MIP-1 alpha_12wk	0.38022	0.180764	0.759207
	bm_diff	IL-1 alpha_12wk	-0.353571	0.196349	0.763636
	bm_diff	KC_12wk	-0.358242	0.208931	0.763636
	bm_8wk	IL-12p40_8wk	-0.7	0.233333	0.763636
	bm_diff	IL-1 beta_12wk	-0.6	0.241667	0.763636
	bm_12wk	KC_12wk	-0.327472	0.252961	0.763636
	bm_12wk	IL-1 alpha_12wk	-0.310714	0.259191	0.763636
	gtt	IL-12p40_12wk	-0.5	0.266667	0.763636
	gtt	IL-2_12wk	-0.8	0.333333	0.84
	bm_diff	IL-2_12wk	-0.8	0.333333	0.84
	bm_4wk	IL-5_4wk	-1	0.333333	0.84
	gtt	IL-4_12wk	-0.6	0.35	0.848077
	bm_diff	IL_12p70_12wk	-0.392857	0.395635	0.909726
	bm_4wk	KC_4wk	0.317994	0.404323	0.909726
	bm_diff	MIP-1 beta_12wk	-0.244755	0.443504	0.944713
	bm_4wk	G-CSF_4wk	0.20242	0.487675	0.944713
	bm_12wk	IL-12p40_12wk	-0.321429	0.497619	0.944713
	bm_12wk	IL_12p70_12wk	-0.321429	0.497619	0.944713
	bm_4wk	IL_12p70_4wk	0.4	0.516667	0.944713
	bm_4wk	IL-1 alpha_4wk	0.180418	0.537087	0.944713
	gtt	MIP-1 alpha_12wk	0.178022	0.542316	0.944713
	bm_diff	IL-12p40_12wk	-0.285714	0.555952	0.944713
	bm_12wk	MIP-1 beta_12wk	-0.181818	0.572958	0.944713
	bm_8wk	KC_8wk	-0.168045	0.583162	0.944713
	bm_8wk	Eotaxin_8wk	-0.171629	0.593787	0.944713
	bm_4wk	IL-12p40_4wk	-0.200839	0.604359	0.944713
	bm_8wk	MIP-1 alpha_8wk	0.154271	0.614813	0.944713
	bm_8wk	IL-1 alpha_8wk	0.134987	0.660167	0.978409
	bm_diff	IL-4_12wk	-0.3	0.683333	0.978409
	bm_12wk	IL-4_12wk	-0.3	0.683333	0.978409
	bm_4wk	MIP-1 beta_4wk	-0.133892	0.731279	1
	bm_12wk	IL-2_12wk	-0.4	0.75	1
	bm_8wk	IL_12p70_8wk	0.142857	0.78254	1
	bm_4wk	Eotaxin_4wk	-0.0820048	0.810566	1
	bm_12wk	MCP-1_12wk	-0.0818182	0.81765	1
	gtt	IL_12p70_12wk	-0.107143	0.839683	1
	bm_4wk	MCP-1_4wk	-0.0592257	0.862673	1
	bm_4wk	IL-4_4wk	0.0669462	0.864127	1
	gtt	MCP-1_12wk	-0.0545455	0.881472	1
	bm_8wk	IL-4_8wk	0.2	0.916667	1
	gtt	Eotaxin_12wk	-0.032967	0.920585	1
	bm_8wk	IL-1 beta_8wk	0.0512989	0.934713	1
	gtt	IL-1 alpha_12wk	-0.0214286	0.943802	1
	bm_diff	MCP-1_12wk	0.0181818	0.967576	1
	gtt	IFN gamma_12wk	-0.5	1	1
	gtt	IL-1 beta_12wk	-0.0285714	1	1
	bm_diff	IFN gamma_12wk	-0.5	1	1
	bm_12wk	IFN gamma_12wk	-0.5	1	1
	bm_4wk	IL-10_4wk	-0.5	1	1
	Spearman correlations between metabolic markers at 12 weeks on diet and cytokines at 2dpi and 7dpi
	marker	cytokine	rho	p_value	p_adj
	gtt	MCP-1_2dpi	-0.671304	0.000458589	0.0458589
	bm_12wk	IL-6_2dpi	-0.56564	0.00170708	0.0581841
	gtt	IL-4_2dpi	-0.675271	0.00210406	0.0581841
	gtt	IL-1 alpha_2dpi	-0.541446	0.00241886	0.0581841
	gtt	MIP-1 alpha_2dpi	-0.580996	0.00290921	0.0581841
	bm_12wk	TNF alpha_2dpi	-0.488261	0.00619237	0.103206
	gtt	KC_2dpi	-0.473515	0.0126024	0.145413
	bm_12wk	IL-3_2dpi	-0.45608	0.0128962	0.145413
	bm_12wk	KC_7dpi	0.648352	0.0145264	0.145413
	bm_12wk	IL-1 alpha_7dpi	0.625	0.0148597	0.145413
	bm_diff	KC_2dpi	0.664835	0.0159955	0.145413
	bm_diff	KC_7dpi	0.626374	0.0191759	0.156487
	gtt	IL_12p70_2dpi	-0.480356	0.0203433	0.156487
	bm_diff	IL-1 alpha_7dpi	0.539286	0.0406592	0.272734
	bm_12wk	MCP-1_2dpi	-0.324733	0.0409101	0.272734
	gtt	IL-1 beta_2dpi	-0.525853	0.0534366	0.330739
	bm_12wk	IL-5_2dpi	-0.352287	0.0562257	0.330739
	bm_12wk	IL-17A_2dpi	-0.360807	0.0701665	0.374311
	gtt	IL-1 alpha_7dpi	0.482143	0.0711191	0.374311
	bm_diff	IL_12p70_2dpi	0.633333	0.0760362	0.380181
	bm_12wk	IFN gamma_2dpi	-0.344363	0.0918589	0.405249
	bm_12wk	MIP-1 alpha_2dpi	-0.266761	0.0961227	0.405249
	gtt	Eotaxin_2dpi	-0.44504	0.0964519	0.405249
	bm_12wk	IL-1 alpha_2dpi	-0.248723	0.0994468	0.405249
	gtt	IFN gamma_2dpi	-0.478022	0.101312	0.405249
	bm_12wk	IL-4_2dpi	-0.28218	0.111605	0.413048
	bm_12wk	G-CSF_2dpi	-0.236732	0.117417	0.413048
	gtt	IL-6_2dpi	-0.456044	0.119749	0.413048
	gtt	KC_7dpi	0.437363	0.119784	0.413048
	gtt	IL-3_2dpi	-0.402198	0.155263	0.517542
	bm_12wk	IL_12p70_2dpi	-0.222323	0.173725	0.560402
	gtt	IL-17A_2dpi	-0.379121	0.202388	0.632464
	gtt	TNF alpha_2dpi	-0.345055	0.227139	0.669269
	gtt	MIP-1 beta_2dpi	-0.419455	0.227552	0.669269
	bm_12wk	Eotaxin_2dpi	0.254135	0.278347	0.795277
	gtt	IL_12p70_7dpi	-0.464286	0.302381	0.813008
	gtt	IL-1 beta_7dpi	0.321678	0.308312	0.813008
	bm_12wk	MIP-1 alpha_7dpi	0.302198	0.315391	0.813008
	bm_12wk	MCP-1_7dpi	-0.404762	0.326835	0.813008
	gtt	IFN gamma_7dpi	-1	0.333333	0.813008
	gtt	TNF alpha_7dpi	-1	0.333333	0.813008
	gtt	G-CSF_7dpi	-0.260714	0.346928	0.817889
	gtt	GM-CSF_2dpi	-0.428571	0.353571	0.817889
	bm_diff	MCP-1_7dpi	-0.380952	0.359871	0.817889
	bm_12wk	KC_2dpi	-0.142334	0.38096	0.831444
	bm_12wk	GM-CSF_2dpi	-0.252747	0.382464	0.831444
	gtt	MIP-1 beta_7dpi	-0.428571	0.419444	0.892435
	bm_diff	Eotaxin_2dpi	-0.260606	0.469675	0.959903
	bm_diff	MIP-1 alpha_7dpi	0.21978	0.470353	0.959903
	bm_12wk	IL-1 beta_7dpi	0.216783	0.499115	0.998229
	gtt	G-CSF_2dpi	-0.125878	0.515273	1
	bm_diff	IL-1 alpha_2dpi	-0.178571	0.523513	1
	gtt	IL-5_2dpi	-0.169231	0.562903	1
	gtt	MCP-1_7dpi	-0.190476	0.664583	1
	bm_diff	Eotaxin_7dpi	0.190476	0.664583	1
	bm_12wk	Eotaxin_7dpi	0.190476	0.664583	1
	gtt	MIP-1 alpha_7dpi	0.126374	0.682632	1
	gtt	IL-4_7dpi	0.3	0.683333	1
	bm_12wk	IL-1 beta_2dpi	-0.0981405	0.698445	1
	bm_12wk	IL-13_2dpi	-0.15	0.708069	1
	bm_diff	IL-10_7dpi	0.4	0.75	1
	bm_diff	RANTES_7dpi	0.4	0.75	1
	bm_12wk	IL-9_2dpi	0.4	0.75	1
	bm_12wk	IL-10_7dpi	0.4	0.75	1
	bm_12wk	RANTES_7dpi	0.4	0.75	1
	bm_diff	G-CSF_2dpi	0.0892857	0.753207	1
	bm_12wk	IL-10_2dpi	-0.109091	0.75488	1
	bm_diff	IL-1 beta_7dpi	0.0979021	0.766288	1
	bm_12wk	IL-12p40_2dpi	0.142857	0.78254	1
	bm_12wk	IL-2_2dpi	0.142857	0.802778	1
	bm_diff	MIP-1 alpha_2dpi	0.0909091	0.811417	1
	bm_12wk	MIP-1 beta_2dpi	0.0568182	0.822809	1
	bm_diff	IL-1 beta_2dpi	-0.0714286	0.881994	1
	gtt	IL-12p40_2dpi	-0.2	0.916667	1
	gtt	IL-10_7dpi	0.2	0.916667	1
	gtt	IL-10_2dpi	-0.0857143	0.919444	1
	bm_diff	MIP-1 beta_7dpi	0.0857143	0.919444	1
	bm_12wk	MIP-1 beta_7dpi	0.0857143	0.919444	1
	gtt	Eotaxin_7dpi	0.047619	0.934871	1
	bm_12wk	G-CSF_7dpi	-0.0214286	0.943802	1
	bm_diff	IL-4_7dpi	0.1	0.95	1
	bm_12wk	IL-4_7dpi	0.1	0.95	1
	bm_diff	G-CSF_7dpi	0.00357143	0.994887	1
	gtt	IL-13_2dpi	0	1	1
	gtt	IL-2_2dpi	0	1	1
	gtt	IL-2_7dpi	0.5	1	1
	gtt	RANTES_7dpi	0	1	1
	bm_diff	IL-12p40_2dpi	0.5	1	1
	bm_diff	IL-4_2dpi	0	1	1
	bm_diff	MCP-1_2dpi	0.00606061	1	1
	bm_diff	MIP-1 beta_2dpi	0.5	1	1
	bm_diff	IFN gamma_7dpi	-0.5	1	1
	bm_diff	IL-2_7dpi	0.5	1	1
	bm_diff	IL_12p70_7dpi	0	1	1
	bm_diff	TNF alpha_7dpi	-0.5	1	1
	bm_12wk	RANTES_2dpi	-0.5	1	1
	bm_12wk	IFN gamma_7dpi	-0.5	1	1
	bm_12wk	IL-2_7dpi	0.5	1	1
	bm_12wk	IL_12p70_7dpi	0	1	1
	bm_12wk	TNF alpha_7dpi	-0.5	1	1
	Spearman correlations between cytokines at 4 and 8 weeks on diet and cytokines at 12 weeks on diet
	marker	cytokine	rho	p_value	p_adj
	gtt	IL-4_4wk	-0.7	0.043254	1
	gtt	MCP-1_4wk	0.509091	0.114016	1
	bm_diff	IL-1 alpha_4wk	0.432967	0.123872	1
	bm_diff	G-CSF_8wk	-0.434066	0.140407	1
	gtt	IL-1 alpha_8wk	0.362637	0.223987	1
	gtt	MIP-1 beta_8wk	0.6	0.241667	1
	bm_diff	MCP-1_8wk	-0.6	0.241667	1
	bm_diff	MIP-1 beta_4wk	-0.383333	0.3125	1
	gtt	IL-4_8wk	-0.8	0.333333	1
	bm_diff	IL-5_4wk	-1	0.333333	1
	bm_diff	KC_8wk	-0.28022	0.353376	1
	bm_diff	G-CSF_4wk	0.257143	0.373973	1
	gtt	MIP-1 alpha_4wk	0.252747	0.382464	1
	bm_diff	IL-12p40_4wk	-0.3	0.436624	1
	gtt	IL_12p70_4wk	-0.5	0.45	1
	bm_diff	MIP-1 alpha_4wk	-0.213187	0.463566	1
	gtt	MIP-1 alpha_8wk	-0.21978	0.470353	1
	bm_diff	IL-1 alpha_8wk	0.214286	0.481851	1
	gtt	IL-1 beta_4wk	-0.266667	0.493331	1
	gtt	KC_4wk	0.266667	0.493331	1
	bm_diff	IL-1 beta_4wk	-0.266667	0.493331	1
	bm_diff	IL-1 beta_8wk	-0.4	0.516667	1
	gtt	MIP-1 beta_4wk	-0.25	0.520635	1
	gtt	IL-12p40_8wk	-0.3	0.683333	1
	bm_diff	IL_12p70_4wk	0.3	0.683333	1
	bm_diff	IL-12p40_8wk	-0.3	0.683333	1
	bm_diff	IL_12p70_8wk	0.178571	0.713095	1
	bm_diff	Eotaxin_4wk	-0.127273	0.713791	1
	bm_diff	MCP-1_4wk	0.127273	0.713791	1
	bm_diff	IL-4_8wk	-0.4	0.75	1
	gtt	Eotaxin_4wk	-0.109091	0.75488	1
	bm_diff	IL-4_4wk	-0.116667	0.775628	1
	gtt	G-CSF_8wk	-0.0879121	0.778501	1
	gtt	KC_8wk	0.0824176	0.792486	1
	bm_diff	MIP-1 beta_8wk	-0.142857	0.802778	1
	gtt	IL-12p40_4wk	0.1	0.809981	1
	bm_diff	Eotaxin_8wk	-0.0559441	0.86898	1
	gtt	G-CSF_4wk	0.0373626	0.903515	1
	gtt	IL_12p70_8wk	0.0714286	0.906349	1
	bm_diff	KC_4wk	-0.05	0.911618	1
	gtt	MCP-1_8wk	-0.0857143	0.919444	1
	gtt	IL-1 alpha_4wk	0.0285714	0.927566	1
	gtt	IL-1 beta_8wk	0.1	0.95	1
	bm_diff	MIP-1 alpha_8wk	0.010989	0.978311	1
	gtt	Eotaxin_8wk	0.00699301	0.99123	1
	gtt	IL-10_4wk	-0.5	1	1
	gtt	IL-5_4wk	-0.5	1	1
	bm_diff	IL-10_4wk	0.5	1	1

## Sheet: gbs_cytokine_corr
	gbs	cytokine	rho	p_value	fdr
	gbs_cfu_d2	Eotaxin_2dpi	0.284211	0.223792	0.686717
	gbs_cfu_d2	G-CSF_2dpi	0.202194	0.182862	0.686717
	gbs_cfu_d2	GM-CSF_2dpi	-0.0593407	0.843784	1
	gbs_cfu_d2	IFN gamma_2dpi	0.282308	0.171101	0.686717
	gbs_cfu_d2	IL-1 alpha_2dpi	0.327964	0.0278518	0.352789
	gbs_cfu_d2	IL-1 beta_2dpi	0.364293	0.137735	0.661022
	gbs_cfu_d2	IL-10_2dpi	0.345455	0.299388	0.686717
	gbs_cfu_d2	IL-12p40_2dpi	0.321429	0.497619	0.841046
	gbs_cfu_d2	IL-13_2dpi	0.05	0.911618	1
	gbs_cfu_d2	IL-17A_2dpi	0.138462	0.4983	0.841046
	gbs_cfu_d2	IL-2_2dpi	-0.142857	0.802778	1
	gbs_cfu_d2	IL-3_2dpi	0.217734	0.255379	0.686717
	gbs_cfu_d2	IL-4_2dpi	0.328209	0.0627301	0.550214
	gbs_cfu_d2	IL-5_2dpi	0.207119	0.270896	0.686717
	gbs_cfu_d2	IL-6_2dpi	0.100712	0.608804	0.88979
	gbs_cfu_d2	IL-9_2dpi	-0.2	0.916667	1
	gbs_cfu_d2	IL_12p70_2dpi	0.32753	0.0423377	0.459666
	gbs_cfu_d2	KC_2dpi	0.38529	0.0140832	0.316667
	gbs_cfu_d2	MCP-1_2dpi	0.269418	0.0928503	0.641511
	gbs_cfu_d2	MIP-1 alpha_2dpi	0.395685	0.0120004	0.316667
	gbs_cfu_d2	MIP-1 beta_2dpi	0.391125	0.109466	0.661022
	gbs_cfu_d2	RANTES_2dpi	0.5	1	1
	gbs_cfu_d2	TNF alpha_2dpi	0.271635	0.146216	0.661022
	gbs_cfu_d2	Eotaxin_7dpi	0.275454	0.509054	0.841046
	gbs_cfu_d2	G-CSF_7dpi	0.0554563	0.844377	1
	gbs_cfu_d2	IFN gamma_7dpi	0.5	1	1
	gbs_cfu_d2	IL-1 alpha_7dpi	0.0214669	0.93947	1
	gbs_cfu_d2	IL-1 beta_7dpi	-0.126095	0.696174	0.959761
	gbs_cfu_d2	IL-10_7dpi	0.8	0.333333	0.686717
	gbs_cfu_d2	IL-2_7dpi	1	0.333333	0.686717
	gbs_cfu_d2	IL-4_7dpi	0.666886	0.218894	0.686717
	gbs_cfu_d2	IL_12p70_7dpi	0.0360375	0.938861	1
	gbs_cfu_d2	KC_7dpi	-0.154185	0.598689	0.88979
	gbs_cfu_d2	MCP-1_7dpi	-0.562884	0.146332	0.661022
	gbs_cfu_d2	MIP-1 alpha_7dpi	-0.308541	0.305045	0.686717
	gbs_cfu_d2	MIP-1 beta_7dpi	-0.257143	0.658333	0.926543
	gbs_cfu_d2	RANTES_7dpi	-0.8	0.333333	0.686717
	gbs_cfu_d2	TNF alpha_7dpi	0.5	1	1
	gbs_cfu_d7	Eotaxin_2dpi	0.0346844	0.884578	1
	gbs_cfu_d7	G-CSF_2dpi	0.155571	0.307509	0.686717
	gbs_cfu_d7	GM-CSF_2dpi	0.306846	0.285933	0.686717
	gbs_cfu_d7	IFN gamma_2dpi	-0.201412	0.334323	0.686717
	gbs_cfu_d7	IL-1 alpha_2dpi	-0.142901	0.34904	0.698081
	gbs_cfu_d7	IL-1 beta_2dpi	-0.0951677	0.707192	0.959761
	gbs_cfu_d7	IL-10_2dpi	-0.266066	0.429055	0.776385
	gbs_cfu_d7	IL-12p40_2dpi	0.857143	0.0238095	0.352789
	gbs_cfu_d7	IL-13_2dpi	0.217575	0.573875	0.877575
	gbs_cfu_d7	IL-17A_2dpi	-0.249969	0.218107	0.686717
	gbs_cfu_d7	IL-2_2dpi	-0.115954	0.826848	1
	gbs_cfu_d7	IL-3_2dpi	-0.111872	0.563422	0.877575
	gbs_cfu_d7	IL-4_2dpi	-0.0021881	0.990358	1
	gbs_cfu_d7	IL-5_2dpi	-0.0897813	0.637061	0.913522
	gbs_cfu_d7	IL-6_2dpi	0.0167422	0.932613	1
	gbs_cfu_d7	IL-9_2dpi	-0.632455	0.367544	0.711673
	gbs_cfu_d7	IL_12p70_2dpi	-0.168765	0.304404	0.686717
	gbs_cfu_d7	KC_2dpi	-0.0302599	0.852951	1
	gbs_cfu_d7	MCP-1_2dpi	-0.0507832	0.755651	0.973381
	gbs_cfu_d7	MIP-1 alpha_2dpi	-0.144236	0.374565	0.711673
	gbs_cfu_d7	MIP-1 beta_2dpi	0.286773	0.248597	0.686717
	gbs_cfu_d7	RANTES_2dpi	-0.5	1	1
	gbs_cfu_d7	TNF alpha_2dpi	-0.133888	0.480585	0.841046
	gbs_cfu_d7	Eotaxin_7dpi	0.561143	0.14786	0.661022
	gbs_cfu_d7	G-CSF_7dpi	0.176937	0.52815	0.85403
	gbs_cfu_d7	IFN gamma_7dpi	1	0.333333	0.686717
	gbs_cfu_d7	IL-1 alpha_7dpi	0.78304	0.00055593	0.0422505
	gbs_cfu_d7	IL-1 beta_7dpi	0.451612	0.140538	0.661022
	gbs_cfu_d7	IL-10_7dpi	1	0.0833333	0.633333
	gbs_cfu_d7	IL-2_7dpi	1	0.333333	0.686717
	gbs_cfu_d7	IL-4_7dpi	1	0.0166667	0.316667
	gbs_cfu_d7	IL_12p70_7dpi	0	1	1
	gbs_cfu_d7	KC_7dpi	0.505547	0.0651569	0.550214
	gbs_cfu_d7	MCP-1_7dpi	-0.146385	0.729424	0.972565
	gbs_cfu_d7	MIP-1 alpha_7dpi	0.251403	0.407362	0.75511
	gbs_cfu_d7	MIP-1 beta_7dpi	0.289886	0.577352	0.877575
	gbs_cfu_d7	RANTES_7dpi	-0.4	0.75	0.973381
	gbs_cfu_d7	TNF alpha_7dpi	1	0.333333	0.686717

## Sheet: source_data_gbs_and_cytokines
	GBS source data - tissues											GBS source data - swabs												Cytokine source data
	unique-sample-id	exp-id	gbs-strain	weeks-on-diet	mouse-id	diet	tissue	intervention (treatment)	gbs-cfu-recovered	log-gbs-cfu-recovered		unique-sample-id	exp-id	gbs-strain	weeks-on-diet	mouse-id	diet	dpi	intervention (treatment)	gbs-cfu-ml	log-gbs-cfu-ml			unique-sample-id	unique-mouse-id	exp-id	gbs-strain	weeks-on-diet	mouse-id	diet	timepoint	Eotaxin	G-CSF	GM-CSF	IFN gamma	IL-1 alpha	IL-1 beta	IL-10	IL-12p40	IL-13	IL-17A	IL-2	IL-3	IL-4	IL-5	IL-6	IL-9	IL_12p70	KC
	mur20_h01_Vagina	mur20	nctc	12	h01	hfhs	Vagina	mock	0	0		mur20_h01_1dpi	mur20	nctc	12	h01	hfhs	1	mock	12000000	7.079			mur06_c02_2dpi	mur06_c02	mur06	nctc	12	c02	control	2dpi	1.33327	273.744	#VALUE!	0.140263	91.561	4.55161	#VALUE!	#VALUE!	#VALUE!	0.0801503	#VALUE!	0.0493233	0.078609	0.123308	#VALUE!	#VALUE!	19.0003	5.92496
	mur20_h02_Vagina	mur20	nctc	12	h02	hfhs	Vagina	il1a	0	0		mur20_h02_1dpi	mur20	nctc	12	h02	hfhs	1	il1a	7100000	6.851			mur06_c03_2dpi	mur06_c03	mur06	nctc	12	c03	control	2dpi	#VALUE!	1046.17	#VALUE!	#VALUE!	81.7499	#VALUE!	#VALUE!	#VALUE!	#VALUE!	#VALUE!	#VALUE!	0.127894	0.166262	0.383682	0.767364	#VALUE!	9.82226	#VALUE!
	mur20_h03_Vagina	mur20	nctc	12	h03	hfhs	Vagina	il1a	161996497	8.21		mur20_h03_1dpi	mur20	nctc	12	h03	hfhs	1	il1a	44000000	7.643			mur06_c04_2dpi	mur06_c04	mur06	nctc	12	c04	control	2dpi	2.62278	7835.35	7.03074	1.12526	484.673	#VALUE!	2.75815	#VALUE!	7.26764	0.43995	#VALUE!	0.389187	0.355345	0.87144	4.71254	#VALUE!	105.732	9.40817
	mur20_h04_Vagina	mur20	nctc	12	h04	hfhs	Vagina	il1a	0	0		mur20_h04_1dpi	mur20	nctc	12	h04	hfhs	1	il1a	4200000	6.623			mur06_c05_2dpi	mur06_c05	mur06	nctc	12	c05	control	2dpi	#VALUE!	1282.82	#VALUE!	0.169012	53.3001	#VALUE!	#VALUE!	#VALUE!	#VALUE!	0.0575755	#VALUE!	0.0724337	0.0631473	0.148582	0.663047	#VALUE!	8.09957	1.27966
	mur20_h05_Vagina	mur20	nctc	12	h05	hfhs	Vagina	il1a	139767055	8.145		mur20_h05_1dpi	mur20	nctc	12	h05	hfhs	1	il1a	5900000	6.771			mur06_c06_2dpi	mur06_c06	mur06	nctc	12	c06	control	2dpi	#VALUE!	296.647	#VALUE!	0.174273	69.6938	0.976694	#VALUE!	#VALUE!	#VALUE!	0.0727733	#VALUE!	0.0497922	0.0651129	0.114905	#VALUE!	#VALUE!	12.9479	3.97955
	mur20_h06_Vagina	mur20	nctc	12	h06	hfhs	Vagina	mock	2469	3.393		mur20_h06_1dpi	mur20	nctc	12	h06	hfhs	1	mock	22000000	7.342			mur06_c07_2dpi	mur06_c07	mur06	nctc	12	c07	control	2dpi	#VALUE!	2124.16	#VALUE!	0.225711	51.0826	#VALUE!	#VALUE!	#VALUE!	#VALUE!	0.0768905	#VALUE!	0.0892922	0.0843315	0.198427	1.15336	#VALUE!	6.76389	4.28355
	mur20_h07_Vagina	mur20	nctc	12	h07	hfhs	Vagina	il1a	10870	4.036		mur20_h07_1dpi	mur20	nctc	12	h07	hfhs	1	il1a	55000000	7.74			mur06_c08_2dpi	mur06_c08	mur06	nctc	12	c08	control	2dpi	#VALUE!	2373.69	#VALUE!	0.327406	74.4302	#VALUE!	#VALUE!	#VALUE!	#VALUE!	0.140966	#VALUE!	0.11823	0.11823	0.363784	1.30507	#VALUE!	10.1314	1.90532
	mur20_c01_Vagina	mur20	nctc	12	c01	control	Vagina	mock	31590909	7.5		mur20_c01_1dpi	mur20	nctc	12	c01	control	1	mock	14600000	7.164			mur07_c01_2dpi	mur07_c01	mur07	nctc	12	c01	control	2dpi	1.23923	1938.66	1.29735	0.459782	201.038	4	1.4904	#VALUE!	1.25999	0.101713	0.179554	0.105864	0.486767	0.158796	0.70576	0.337312	41.1842	42.6414
	mur20_c02_Vagina	mur20	nctc	12	c02	control	Vagina	mock	266197183	8.425		mur20_c02_1dpi	mur20	nctc	12	c02	control	1	mock	38000000	7.58			mur07_c02_2dpi	mur07_c02	mur07	nctc	12	c02	control	2dpi	2.27214	14473.5	10.0384	1.08097	340.123	#VALUE!	2.58174	#VALUE!	6.37039	0.320094	0.802858	0.404053	0.367321	0.666425	5.52555	#VALUE!	67.3666	236.859
	mur20_c03_Vagina	mur20	nctc	12	c03	control	Vagina	il1a	173031026	8.238		mur20_c03_1dpi	mur20	nctc	12	c03	control	1	il1a	8100000	6.908			mur07_c03_2dpi	mur07_c03	mur07	nctc	12	c03	control	2dpi	1.01612	970.563	0.96264	0.230756	129.045	1.91142	0.931939	#VALUE!	0.966602	0.0604126	0.112902	0.0673452	0.16044	0.102008	0.335736	#VALUE!	32.0771	14.8744
	mur20_c04_Vagina	mur20	nctc	12	c04	control	Vagina	il1a	30238	4.481		mur20_c04_1dpi	mur20	nctc	12	c04	control	1	il1a	61000000	7.785			mur07_c04_2dpi	mur07_c04	mur07	nctc	12	c04	control	2dpi	#VALUE!	1472.62	#VALUE!	0.200762	84.2387	#VALUE!	0.685485	#VALUE!	#VALUE!	0.0560687	#VALUE!	0.0831987	0.075964	0.144693	0.620373	#VALUE!	17.7521	13.3407
	mur20_c05_Vagina	mur20	nctc	12	c05	control	Vagina	mock	0	0		mur20_c05_1dpi	mur20	nctc	12	c05	control	1	mock	7900000	6.898			mur07_c05_2dpi	mur07_c05	mur07	nctc	12	c05	control	2dpi	10.3649	6993.72	4.58673	2.62698	1626.71	37.2925	7.1508	3.13217	3.72124	0.358398	0.75683	0.470874	0.644354	0.575724	2.02647	2.22855	173.407	575.153
	mur20_c06_Vagina	mur20	nctc	12	c06	control	Vagina	il1a	181291391	8.258		mur20_c06_1dpi	mur20	nctc	12	c06	control	1	il1a	51000000	7.708			mur07_c06_2dpi	mur07_c06	mur07	nctc	12	c06	control	2dpi	#VALUE!	849.6	#VALUE!	0.272599	150.229	#VALUE!	#VALUE!	#VALUE!	#VALUE!	0.117369	#VALUE!	0.0984385	0.128727	0.227166	0.208235	#VALUE!	23.8373	8.3067
	mur20_h01_Cervix	mur20	nctc	12	h01	hfhs	Cervix	mock	0	0		mur20_h01_2dpi	mur20	nctc	12	h01	hfhs	2	mock	104000000	8.017			mur07_c07_2dpi	mur07_c07	mur07	nctc	12	c07	control	2dpi	#VALUE!	3547.38	#VALUE!	#VALUE!	287.076	#VALUE!	#VALUE!	#VALUE!	#VALUE!	#VALUE!	#VALUE!	0.216253	0.282792	0.665393	1.30583	#VALUE!	48.5488	4.9655
	mur20_h02_Cervix	mur20	nctc	12	h02	hfhs	Cervix	il1a	0	0		mur20_h02_2dpi	mur20	nctc	12	h02	hfhs	2	il1a	22000000	7.342			mur07_c08_2dpi	mur07_c08	mur07	nctc	12	c08	control	2dpi	0.674141	2674.82	2.11376	0.393612	95.4345	#VALUE!	0.945973	3.57295	1.86802	0.0978592	#VALUE!	0.115256	0.110907	0.223989	1.85063	#VALUE!	19.3848	22.6446
	mur20_h03_Cervix	mur20	nctc	12	h03	hfhs	Cervix	il1a	17923006	7.253		mur20_h03_2dpi	mur20	nctc	12	h03	hfhs	2	il1a	59000000	7.771			mur06_h01_2dpi	mur06_h01	mur06	nctc	12	h01	hfhs	2dpi	7.46333	2426.5	3.05855	2.18777	1057.53	17.3318	6.44	2.77889	2.24497	0.320347	0.594931	0.339416	0.577134	0.425859	1.23435	2.25641	154.58	120.393
	mur20_h04_Cervix	mur20	nctc	12	h04	hfhs	Cervix	il1a	0	0		mur20_h04_2dpi	mur20	nctc	12	h04	hfhs	2	il1a	7000000	6.845			mur06_h02_2dpi	mur06_h02	mur06	nctc	12	h02	hfhs	2dpi	#VALUE!	535.779	#VALUE!	0.101516	40.2158	#VALUE!	#VALUE!	#VALUE!	#VALUE!	0.0437083	#VALUE!	0.0366585	0.0366585	0.112796	0.298908	#VALUE!	5.94714	0.358126
	mur20_h05_Cervix	mur20	nctc	12	h05	hfhs	Cervix	il1a	30401786	7.483		mur20_h05_2dpi	mur20	nctc	12	h05	hfhs	2	il1a	0	0			mur06_h03_2dpi	mur06_h03	mur06	nctc	12	h03	hfhs	2dpi	0.820121	434.071	#VALUE!	0.337016	197.147	2.70336	0.977781	#VALUE!	#VALUE!	0.0882317	#VALUE!	0.0882317	0.115714	0.183695	0.124392	#VALUE!	42.6521	21.7238
	mur20_h06_Cervix	mur20	nctc	12	h06	hfhs	Cervix	mock	0	0		mur20_h06_2dpi	mur20	nctc	12	h06	hfhs	2	mock	0	0			mur06_h04_2dpi	mur06_h04	mur06	nctc	12	h04	hfhs	2dpi	#VALUE!	584.838	#VALUE!	0.126055	71.6074	#VALUE!	#VALUE!	#VALUE!	#VALUE!	0.0526382	#VALUE!	0.0540234	0.156529	0.110817	0.185619	#VALUE!	14.0544	1.93376
	mur20_h07_Cervix	mur20	nctc	12	h07	hfhs	Cervix	il1a	2403	3.381		mur20_h07_2dpi	mur20	nctc	12	h07	hfhs	2	il1a	0	0			mur06_h05_2dpi	mur06_h05	mur06	nctc	12	h05	hfhs	2dpi	#VALUE!	1314.92	1.0194	0.136166	48.7301	#VALUE!	#VALUE!	#VALUE!	#VALUE!	0.0466152	#VALUE!	0.056429	0.0417084	0.126352	0.547116	#VALUE!	9.64813	1.13103
	mur20_c01_Cervix	mur20	nctc	12	c01	control	Cervix	mock	849654	5.929		mur20_c01_2dpi	mur20	nctc	12	c01	control	2	mock	55000000	7.74			mur06_h06_2dpi	mur06_h06	mur06	nctc	12	h06	hfhs	2dpi	#VALUE!	1247.68	0.889885	0.0728889	13.0856	0.313983	#VALUE!	1.50023	0.688039	0.0304371	#VALUE!	0.0368449	0.0640782	0.0825006	0.666413	#VALUE!	1.40892	1.00443
	mur20_c02_Cervix	mur20	nctc	12	c02	control	Cervix	mock	61006089	7.785		mur20_c02_2dpi	mur20	nctc	12	c02	control	2	mock	40000000	7.602			mur06_h07_2dpi	mur06_h07	mur06	nctc	12	h07	hfhs	2dpi	#VALUE!	1766.46	1.18919	0.130224	22.0121	#VALUE!	#VALUE!	#VALUE!	#VALUE!	0.0443619	#VALUE!	0.0558102	0.048655	0.147396	1.06755	#VALUE!	2.84632	12.47
	mur20_c03_Cervix	mur20	nctc	12	c03	control	Cervix	il1a	8528166	6.931		mur20_c03_2dpi	mur20	nctc	12	c03	control	2	il1a	27000000	7.431			mur06_h08_2dpi	mur06_h08	mur06	nctc	12	h08	hfhs	2dpi	#VALUE!	7092.5	#VALUE!	1.38729	654.029	#VALUE!	#VALUE!	#VALUE!	#VALUE!	0.597304	#VALUE!	0.500965	0.500965	1.15607	2.04239	#VALUE!	95.2026	#VALUE!
	mur20_c04_Cervix	mur20	nctc	12	c04	control	Cervix	il1a	0	0		mur20_c04_2dpi	mur20	nctc	12	c04	control	2	il1a	62000000	7.792			mur07_h01_2dpi	mur07_h01	mur07	nctc	12	h01	hfhs	2dpi	#VALUE!	899.832	#VALUE!	0.113935	87.851	1.15938	0.34556	#VALUE!	#VALUE!	0.0563412	#VALUE!	0.0488291	0.0525852	0.100162	0.316763	#VALUE!	17.144	4.29696
	mur20_c05_Cervix	mur20	nctc	12	c05	control	Cervix	mock	0	0		mur20_c05_2dpi	mur20	nctc	12	c05	control	2	mock	10400000	7.017			mur07_h02_2dpi	mur07_h02	mur07	nctc	12	h02	hfhs	2dpi	#VALUE!	1604.64	#VALUE!	#VALUE!	24.4069	#VALUE!	#VALUE!	#VALUE!	#VALUE!	0.0795012	#VALUE!	0.0512911	0.0871948	0.153873	0.638574	#VALUE!	2.6261	8.63229
	mur20_c06_Cervix	mur20	nctc	12	c06	control	Cervix	il1a	97612195	7.99		mur20_c06_2dpi	mur20	nctc	12	c06	control	2	il1a	13000000	7.114			mur07_h03_2dpi	mur07_h03	mur07	nctc	12	h03	hfhs	2dpi	#VALUE!	2192.66	1.25295	0.0928111	23.6063	#VALUE!	#VALUE!	#VALUE!	#VALUE!	0.0399603	#VALUE!	0.0502727	0.0489837	0.132771	0.870104	#VALUE!	2.87199	18.5571
	mur20_h01_Uterus	mur20	nctc	12	h01	hfhs	Uterus	mock	0	0		mur20_h01_3dpi	mur20	nctc	12	h01	hfhs	3	mock	151000000	8.179			mur07_h04_2dpi	mur07_h04	mur07	nctc	12	h04	hfhs	2dpi	#VALUE!	654.056	#VALUE!	#VALUE!	12.0584	#VALUE!	#VALUE!	#VALUE!	#VALUE!	#VALUE!	#VALUE!	0.0303014	0.0393918	0.121206	0.171203	#VALUE!	1.40902	0.569667
	mur20_h02_Uterus	mur20	nctc	12	h02	hfhs	Uterus	il1a	0	0		mur20_h02_3dpi	mur20	nctc	12	h02	hfhs	3	il1a	116000000	8.064			mur07_h05_2dpi	mur07_h05	mur07	nctc	12	h05	hfhs	2dpi	2.16645	1421.57	1.36121	0.620386	295.629	15.0139	2.21547	#VALUE!	1.36681	0.103631	0.214264	0.130239	0.191858	0.214264	0.36551	0.494348	64.2905	27.1458
	mur20_h03_Uterus	mur20	nctc	12	h03	hfhs	Uterus	il1a	0	0		mur20_h03_3dpi	mur20	nctc	12	h03	hfhs	3	il1a	9200000	6.964			mur07_h06_2dpi	mur07_h06	mur07	nctc	12	h06	hfhs	2dpi	#VALUE!	626.899	#VALUE!	#VALUE!	38.9076	#VALUE!	#VALUE!	#VALUE!	#VALUE!	0.0686709	#VALUE!	0.0443038	0.057595	0.132911	0.23481	#VALUE!	4.93545	1.42437
	mur20_h04_Uterus	mur20	nctc	12	h04	hfhs	Uterus	il1a	0	0		mur20_h04_3dpi	mur20	nctc	12	h04	hfhs	3	il1a	75000000	7.875			mur07_h07_2dpi	mur07_h07	mur07	nctc	12	h07	hfhs	2dpi	#VALUE!	534.319	#VALUE!	#VALUE!	40.6284	#VALUE!	#VALUE!	#VALUE!	#VALUE!	#VALUE!	#VALUE!	#VALUE!	#VALUE!	0.108833	0.285039	#VALUE!	4.85344	#VALUE!
	mur20_h05_Uterus	mur20	nctc	12	h05	hfhs	Uterus	il1a	0	0		mur20_h05_3dpi	mur20	nctc	12	h05	hfhs	3	il1a	13100000	7.117			mur12_h01_4wk	mur12_h01	mur12	nctc	12	h01	hfhs	4wk	28.164	35043.3	47.5581	#VALUE!	68.9374	#VALUE!	#VALUE!	49.0634	#VALUE!	#VALUE!	#VALUE!	3.03237	1.91978	#VALUE!	12.6531	#VALUE!	#VALUE!	710.339
	mur20_h06_Uterus	mur20	nctc	12	h06	hfhs	Uterus	mock	0	0		mur20_h06_3dpi	mur20	nctc	12	h06	hfhs	3	mock	32000000	7.505			mur12_h02_4wk	mur12_h02	mur12	nctc	12	h02	hfhs	4wk	14.1269	4459.19	#VALUE!	#VALUE!	83.654	4.13048	#VALUE!	34.6772	#VALUE!	#VALUE!	#VALUE!	#VALUE!	0.950168	#VALUE!	#VALUE!	#VALUE!	22.0266	107.039
	mur20_h07_Uterus	mur20	nctc	12	h07	hfhs	Uterus	il1a	0	0		mur20_h07_3dpi	mur20	nctc	12	h07	hfhs	3	il1a	13000000	7.114			mur12_h03_4wk	mur12_h03	mur12	nctc	12	h03	hfhs	4wk	3.12907	414.96	#VALUE!	#VALUE!	516.137	14.9801	#VALUE!	#VALUE!	#VALUE!	#VALUE!	#VALUE!	#VALUE!	2.90733	#VALUE!	#VALUE!	#VALUE!	128.292	#VALUE!
	mur20_c01_Uterus	mur20	nctc	12	c01	control	Uterus	mock	85898	4.934		mur20_c01_3dpi	mur20	nctc	12	c01	control	3	mock	7000000	6.845			mur12_h04_4wk	mur12_h04	mur12	nctc	12	h04	hfhs	4wk	43.4775	68.008	#VALUE!	#VALUE!	7.9681	21.9349	26.2812	279.306	#VALUE!	#VALUE!	#VALUE!	#VALUE!	0.535734	1.1092	#VALUE!	#VALUE!	#VALUE!	16.4191
	mur20_c02_Uterus	mur20	nctc	12	c02	control	Uterus	mock	0	0		mur20_c02_3dpi	mur20	nctc	12	c02	control	3	mock	46000000	7.663			mur12_h05_4wk	mur12_h05	mur12	nctc	12	h05	hfhs	4wk	51.2736	8515.98	#VALUE!	#VALUE!	39.5132	#VALUE!	#VALUE!	#VALUE!	#VALUE!	#VALUE!	#VALUE!	#VALUE!	#VALUE!	#VALUE!	#VALUE!	#VALUE!	#VALUE!	52.0977
	mur20_c03_Uterus	mur20	nctc	12	c03	control	Uterus	il1a	2670	3.427		mur20_c03_3dpi	mur20	nctc	12	c03	control	3	il1a	24000000	7.38			mur12_h06_4wk	mur12_h06	mur12	nctc	12	h06	hfhs	4wk	19.6719	429.323	#VALUE!	#VALUE!	36.1287	28.9974	#VALUE!	80.44	#VALUE!	#VALUE!	#VALUE!	#VALUE!	#VALUE!	#VALUE!	#VALUE!	#VALUE!	#VALUE!	3.53515
	mur20_c04_Uterus	mur20	nctc	12	c04	control	Uterus	il1a	0	0		mur20_c04_3dpi	mur20	nctc	12	c04	control	3	il1a	106000000	8.025			mur12_h07_4wk	mur12_h07	mur12	nctc	12	h07	hfhs	4wk	#VALUE!	843.755	#VALUE!	#VALUE!	185.538	10.1519	#VALUE!	23.1459	#VALUE!	#VALUE!	#VALUE!	#VALUE!	1.15016	#VALUE!	#VALUE!	#VALUE!	28.7826	35.4745
	mur20_c05_Uterus	mur20	nctc	12	c05	control	Uterus	mock	0	0		mur20_c05_3dpi	mur20	nctc	12	c05	control	3	mock	55000000	7.74			mur12_h08_4wk	mur12_h08	mur12	nctc	12	h08	hfhs	4wk	#VALUE!	78.3429	#VALUE!	#VALUE!	33.2271	36.821	#VALUE!	109.516	#VALUE!	#VALUE!	#VALUE!	#VALUE!	#VALUE!	#VALUE!	#VALUE!	#VALUE!	#VALUE!	#VALUE!
	mur20_c06_Uterus	mur20	nctc	12	c06	control	Uterus	il1a	0	0		mur20_c06_3dpi	mur20	nctc	12	c06	control	3	il1a	11400000	7.057			mur12_c01_4wk	mur12_c01	mur12	nctc	12	c01	control	4wk	10.9147	74.1019	#VALUE!	#VALUE!	14.0011	21.8854	#VALUE!	74.0598	#VALUE!	#VALUE!	#VALUE!	#VALUE!	#VALUE!	#VALUE!	#VALUE!	#VALUE!	#VALUE!	#VALUE!
	mur15_C3_Vagina	mur15	nctc	12	C3	Control	Vagina	il1a	0	0		mur20_h01_7dpi	mur20	nctc	12	h01	hfhs	7	mock	0	0			mur12_c02_4wk	mur12_c02	mur12	nctc	12	c02	control	4wk	#DIV/0!	#DIV/0!	#VALUE!	#VALUE!	#DIV/0!	#DIV/0!	#VALUE!	#DIV/0!	#VALUE!	#VALUE!	#VALUE!	#VALUE!	#VALUE!	#VALUE!	#VALUE!	#VALUE!	#VALUE!	#DIV/0!
	mur15_C4_Vagina	mur15	nctc	12	C4	Control	Vagina	il1a	31065089	7.492		mur20_h02_7dpi	mur20	nctc	12	h02	hfhs	7	il1a	0	0			mur12_c03_4wk	mur12_c03	mur12	nctc	12	c03	control	4wk	38.7968	352.785	#VALUE!	#VALUE!	228.558	#VALUE!	#VALUE!	#VALUE!	#VALUE!	#VALUE!	#VALUE!	#VALUE!	8.77843	#VALUE!	#VALUE!	#VALUE!	28.0799	#VALUE!
	mur15_C5_Vagina	mur15	nctc	12	C5	Control	Vagina	il1a	204663	5.311		mur20_h03_7dpi	mur20	nctc	12	h03	hfhs	7	il1a	8200000	6.914			mur12_c04_4wk	mur12_c04	mur12	nctc	12	c04	control	4wk	92.6802	614.414	#VALUE!	1.42186	305.044	262.147	29.2566	#VALUE!	#VALUE!	#VALUE!	#VALUE!	#VALUE!	2.48224	#VALUE!	#VALUE!	#VALUE!	111.713	12.116
	mur15_C6_Vagina	mur15	nctc	12	C6	Control	Vagina	il1a	3409091	6.533		mur20_h04_7dpi	mur20	nctc	12	h04	hfhs	7	il1a	0	0			mur12_c05_4wk	mur12_c05	mur12	nctc	12	c05	control	4wk	63.8827	55.4173	#VALUE!	#VALUE!	2.75702	10.3447	23.2756	137.998	#VALUE!	#VALUE!	#VALUE!	#VALUE!	9.40214	1.74376	#VALUE!	#VALUE!	#VALUE!	10.3683
	mur15_C7_Vagina	mur15	nctc	12	C7	Control	Vagina	il1a	41095890	7.614		mur20_h05_7dpi	mur20	nctc	12	h05	hfhs	7	il1a	5400000	6.732			mur12_c06_4wk	mur12_c06	mur12	nctc	12	c06	control	4wk	#VALUE!	1247.39	#VALUE!	#VALUE!	3.255	#VALUE!	#VALUE!	#VALUE!	#VALUE!	#VALUE!	#VALUE!	#VALUE!	#VALUE!	#VALUE!	#VALUE!	#VALUE!	#VALUE!	#VALUE!
	mur15_C8_Vagina	mur15	nctc	12	C8	Control	Vagina	il1a	0	0		mur20_h06_7dpi	mur20	nctc	12	h06	hfhs	7	mock	4000	3.602			mur12_c08_4wk	mur12_c08	mur12	nctc	12	c08	control	4wk	18.9902	31510.2	42.5993	3.0302	101.262	#VALUE!	#VALUE!	34.4502	#VALUE!	#VALUE!	4.14814	3.23614	1.04439	2.16233	26.9923	#VALUE!	#VALUE!	1655.26
	mur15_C3_Cervix	mur15	nctc	12	C3	Control	Cervix	il1a	0	0		mur20_h07_7dpi	mur20	nctc	12	h07	hfhs	7	il1a	480000	5.681			mur12_h01_8wk	mur12_h01	mur12	nctc	12	h01	hfhs	8wk	#VALUE!	#VALUE!	#VALUE!	#VALUE!	#VALUE!	#VALUE!	#VALUE!	#VALUE!	#VALUE!	#VALUE!	#VALUE!	#VALUE!	#VALUE!	#VALUE!	#VALUE!	#VALUE!	#VALUE!	#VALUE!
	mur15_C4_Cervix	mur15	nctc	12	C4	Control	Cervix	il1a	147346341	8.168		mur20_c01_7dpi	mur20	nctc	12	c01	control	7	mock	320000	5.505			mur12_h02_8wk	mur12_h02	mur12	nctc	12	h02	hfhs	8wk	159.603	582.971	#VALUE!	#VALUE!	315.574	107.834	#VALUE!	#VALUE!	#VALUE!	#VALUE!	#VALUE!	#VALUE!	3.99657	#VALUE!	#VALUE!	#VALUE!	123.561	18.342
	mur15_H1_Vagina	mur15	nctc	12	H1	HFHS	Vagina	mock	0	0		mur20_c02_7dpi	mur20	nctc	12	c02	control	7	mock	19400000	7.288			mur12_h03_8wk	mur12_h03	mur12	nctc	12	h03	hfhs	8wk	100.746	1150.75	#VALUE!	#VALUE!	11.8747	#VALUE!	#VALUE!	#VALUE!	#VALUE!	#VALUE!	#VALUE!	#VALUE!	#VALUE!	#VALUE!	#VALUE!	#VALUE!	#VALUE!	31.5624
	mur15_H2_Vagina	mur15	nctc	12	H2	HFHS	Vagina	mock	39959016	7.602		mur20_c03_7dpi	mur20	nctc	12	c03	control	7	il1a	54000000	7.732			mur12_h04_8wk	mur12_h04	mur12	nctc	12	h04	hfhs	8wk	39.416	15619	16.6785	#VALUE!	125.883	#VALUE!	#VALUE!	#VALUE!	#VALUE!	#VALUE!	#VALUE!	#VALUE!	0.917253	#VALUE!	2.67424	#VALUE!	16.2005	797.726
	mur15_C5_Cervix	mur15	nctc	12	C5	Control	Cervix	il1a	0	0		mur20_c04_7dpi	mur20	nctc	12	c04	control	7	il1a	2000	3.301			mur12_h05_8wk	mur12_h05	mur12	nctc	12	h05	hfhs	8wk	42.2691	497.21	#VALUE!	#VALUE!	223.693	21.1565	#VALUE!	#VALUE!	#VALUE!	#VALUE!	#VALUE!	#VALUE!	1.78187	#VALUE!	#VALUE!	#VALUE!	47.3073	3.53864
	mur15_C6_Cervix	mur15	nctc	12	C6	Control	Cervix	il1a	898483	5.954		mur20_c05_7dpi	mur20	nctc	12	c05	control	7	mock	0	0			mur12_h06_8wk	mur12_h06	mur12	nctc	12	h06	hfhs	8wk	88.6545	293.111	#VALUE!	#VALUE!	25.8976	28.9111	#VALUE!	139.042	#VALUE!	#VALUE!	#VALUE!	#VALUE!	#VALUE!	#VALUE!	#VALUE!	#VALUE!	#VALUE!	15.0543
	mur15_C7_Cervix	mur15	nctc	12	C7	Control	Cervix	il1a	121379019	8.084		mur20_c06_7dpi	mur20	nctc	12	c06	control	7	il1a	6800000	6.833			mur12_h07_8wk	mur12_h07	mur12	nctc	12	h07	hfhs	8wk	8.34669	1058.56	#VALUE!	#VALUE!	252.677	310.476	#VALUE!	27.9365	#VALUE!	#VALUE!	2.96757	#VALUE!	#VALUE!	#VALUE!	#VALUE!	#VALUE!	34.0721	9.70441
	mur15_C8_Cervix	mur15	nctc	12	C8	Control	Cervix	il1a	0	0		mur15_h01_1dpi	mur15	nctc	12	h01	hfhs	1	mock	16800000	7.225			mur12_h08_8wk	mur12_h08	mur12	nctc	12	h08	hfhs	8wk	#VALUE!	11013.9	12.2996	#VALUE!	65.0905	#VALUE!	#VALUE!	29.653	#VALUE!	#VALUE!	#VALUE!	#VALUE!	#VALUE!	#VALUE!	#VALUE!	#VALUE!	#VALUE!	361.84
	mur15_C3_Uterus	mur15	nctc	12	C3	Control	Uterus	il1a	0	0		mur15_h02_1dpi	mur15	nctc	12	h02	hfhs	1	mock	9600000	6.982			mur12_c01_8wk	mur12_c01	mur12	nctc	12	c01	control	8wk	#DIV/0!	#DIV/0!	#VALUE!	#VALUE!	#DIV/0!	#VALUE!	#VALUE!	#DIV/0!	#VALUE!	#VALUE!	#VALUE!	#VALUE!	#VALUE!	#VALUE!	#VALUE!	#VALUE!	#DIV/0!	#DIV/0!
	mur15_C4_Uterus	mur15	nctc	12	C4	Control	Uterus	il1a	20984887	7.322		mur15_c01_1dpi	mur15	nctc	12	c01	control	1	mock	11100000	7.045			mur12_c02_8wk	mur12_c02	mur12	nctc	12	c02	control	8wk	63.1895	3530.92	#VALUE!	#VALUE!	65.0467	#VALUE!	#VALUE!	#VALUE!	#VALUE!	#VALUE!	#VALUE!	#VALUE!	#VALUE!	#VALUE!	#VALUE!	#VALUE!	#VALUE!	100.379
	mur15_C5_Uterus	mur15	nctc	12	C5	Control	Uterus	il1a	0	0		mur15_c02_1dpi	mur15	nctc	12	c02	control	1	mock	181000000	8.258			mur12_c03_8wk	mur12_c03	mur12	nctc	12	c03	control	8wk	20.2202	6211.04	#VALUE!	#VALUE!	68.8631	#VALUE!	#VALUE!	28.61	#VALUE!	#VALUE!	#VALUE!	#VALUE!	#VALUE!	#VALUE!	#VALUE!	#VALUE!	10.1939	71.2883
	mur15_C6_Uterus	mur15	nctc	12	C6	Control	Uterus	il1a	808131	5.907		mur15_h01_2dpi	mur15	nctc	12	h01	hfhs	2	mock	67000000	7.826			mur12_c04_8wk	mur12_c04	mur12	nctc	12	c04	control	8wk	12.3332	7648.97	#VALUE!	#VALUE!	161.034	#VALUE!	#VALUE!	37.9043	#VALUE!	#VALUE!	#VALUE!	#VALUE!	#VALUE!	#VALUE!	#VALUE!	#VALUE!	17.5593	33.5234
	mur15_H1_Cervix	mur15	nctc	12	H1	HFHS	Cervix	mock	93294	4.97		mur15_h02_2dpi	mur15	nctc	12	h02	hfhs	2	mock	42000000	7.623			mur12_c05_8wk	mur12_c05	mur12	nctc	12	c05	control	8wk	74.6109	912.262	#VALUE!	#VALUE!	159.544	205.416	#VALUE!	#VALUE!	#VALUE!	#VALUE!	2.87858	#VALUE!	5.02977	#VALUE!	#VALUE!	#VALUE!	67.2055	5.91966
	mur15_H2_Cervix	mur15	nctc	12	H2	HFHS	Cervix	mock	88100686	7.945		mur15_c01_2dpi	mur15	nctc	12	c01	control	2	mock	8100000	6.908			mur12_c06_8wk	mur12_c06	mur12	nctc	12	c06	control	8wk	83.5987	3698.93	#VALUE!	#VALUE!	50.4465	#VALUE!	#VALUE!	#VALUE!	#VALUE!	#VALUE!	#VALUE!	#VALUE!	#VALUE!	#VALUE!	#VALUE!	#VALUE!	#VALUE!	60.5735
	mur15_C7_Uterus	mur15	nctc	12	C7	Control	Uterus	il1a	96856503	7.986		mur15_c02_2dpi	mur15	nctc	12	c02	control	2	mock	10400000	7.017			mur12_c08_8wk	mur12_c08	mur12	nctc	12	c08	control	8wk	117.778	2078.82	#VALUE!	#VALUE!	13.0712	#VALUE!	#VALUE!	#VALUE!	#VALUE!	#VALUE!	#VALUE!	#VALUE!	#VALUE!	#VALUE!	#VALUE!	#VALUE!	#VALUE!	9.55627
	mur15_C8_Uterus	mur15	nctc	12	C8	Control	Uterus	il1a	0	0		mur15_h01_3dpi	mur15	nctc	12	h01	hfhs	3	mock	24000000	7.38			mur12_h01_0dpi	mur12_h01	mur12	nctc	12	h01	hfhs	0dpi	2.97374	5580.41	#VALUE!	#VALUE!	90.3126	#VALUE!	#VALUE!	#VALUE!	#VALUE!	#VALUE!	#VALUE!	#VALUE!	#VALUE!	#VALUE!	#VALUE!	#VALUE!	#VALUE!	33.8819
	mur15_C1_Vagina	mur15	nctc	12	C1	Control	Vagina	mock	10703	4.03		mur15_h02_3dpi	mur15	nctc	12	h02	hfhs	3	mock	24000000	7.38			mur12_h02_0dpi	mur12_h02	mur12	nctc	12	h02	hfhs	0dpi	33.119	4518.51	#VALUE!	#VALUE!	36.7273	26.8966	#VALUE!	#VALUE!	#VALUE!	#VALUE!	#VALUE!	#VALUE!	#VALUE!	#VALUE!	#VALUE!	#VALUE!	#VALUE!	21.0607
	mur15_C2_Vagina	mur15	nctc	12	C2	Control	Vagina	mock	99137931	7.996		mur15_c01_3dpi	mur15	nctc	12	c01	control	3	mock	48000000	7.681			mur12_h03_0dpi	mur12_h03	mur12	nctc	12	h03	hfhs	0dpi	67.6368	6024.27	#VALUE!	#VALUE!	90.3591	#VALUE!	#VALUE!	17.5308	#VALUE!	#VALUE!	#VALUE!	#VALUE!	0.685956	#VALUE!	#VALUE!	#VALUE!	11.4976	162.938
	mur15_C1_Cervix	mur15	nctc	12	C1	Control	Cervix	mock	0	0		mur15_c02_3dpi	mur15	nctc	12	c02	control	3	mock	5700000	6.756			mur12_h04_0dpi	mur12_h04	mur12	nctc	12	h04	hfhs	0dpi	1.97267	1002.73	#VALUE!	#VALUE!	315.597	#VALUE!	#VALUE!	#VALUE!	#VALUE!	#VALUE!	#VALUE!	#VALUE!	#VALUE!	#VALUE!	#VALUE!	#VALUE!	55.0174	2.70272
	mur15_C2_Cervix	mur15	nctc	12	C2	Control	Cervix	mock	115805785	8.064		mur15_h01_7dpi	mur15	nctc	12	h01	hfhs	7	mock	0	0			mur12_h05_0dpi	mur12_h05	mur12	nctc	12	h05	hfhs	0dpi	40.933	2695.18	#VALUE!	#VALUE!	76.49	143.66	#VALUE!	#VALUE!	#VALUE!	#VALUE!	#VALUE!	#VALUE!	#VALUE!	#VALUE!	#VALUE!	#VALUE!	#VALUE!	26.938
	mur15_C1_Uterus	mur15	nctc	12	C1	Control	Uterus	mock	0	0		mur15_h02_7dpi	mur15	nctc	12	h02	hfhs	7	mock	27000000	7.431			mur12_h06_0dpi	mur12_h06	mur12	nctc	12	h06	hfhs	0dpi	71.6536	251.65	#VALUE!	#VALUE!	10.5997	20.6822	25.3682	182.686	#VALUE!	#VALUE!	#VALUE!	#VALUE!	3.80314	4.50316	#VALUE!	#VALUE!	#VALUE!	19.4963
	mur15_C2_Uterus	mur15	nctc	12	C2	Control	Uterus	mock	26921147	7.43		mur15_c01_7dpi	mur15	nctc	12	c01	control	7	mock	10000	4			mur12_h07_0dpi	mur12_h07	mur12	nctc	12	h07	hfhs	0dpi	32.8934	4064.84	#VALUE!	#VALUE!	58.7187	10.789	#VALUE!	15.7678	#VALUE!	#VALUE!	1.48415	#VALUE!	0.373669	#VALUE!	#VALUE!	#VALUE!	22.4044	13.9942
	mur15_H1_Uterus	mur15	nctc	12	H1	HFHS	Uterus	mock	294169	5.469		mur15_c02_7dpi	mur15	nctc	12	c02	control	7	mock	9500000	6.978			mur12_h08_0dpi	mur12_h08	mur12	nctc	12	h08	hfhs	0dpi	9.117	1268.24	#VALUE!	#VALUE!	133.405	938.483	#VALUE!	11.3975	#VALUE!	#VALUE!	#VALUE!	#VALUE!	0.445968	0.744969	#VALUE!	#VALUE!	6.91757	7.60679
	mur15_H2_Uterus	mur15	nctc	12	H2	HFHS	Uterus	mock	3632784	6.56		mur15_h03_1dpi	mur15	nctc	12	h03	hfhs	1	il1a	11100000	7.045			mur12_c01_0dpi	mur12_c01	mur12	nctc	12	c01	control	0dpi	11.6954	5149.75	#VALUE!	#VALUE!	330.96	#VALUE!	#VALUE!	#VALUE!	#VALUE!	#VALUE!	#VALUE!	#VALUE!	#VALUE!	#VALUE!	#VALUE!	#VALUE!	62.11	98.075
	mur15_H3_Vagina	mur15	nctc	12	H3	HFHS	Vagina	il1a	36842105	7.566		mur15_h04_1dpi	mur15	nctc	12	h04	hfhs	1	il1a	74000000	7.869			mur12_c02_0dpi	mur12_c02	mur12	nctc	12	c02	control	0dpi	67.4499	20383	25.4653	4.1555	88.8904	#VALUE!	#VALUE!	26.2217	#VALUE!	#VALUE!	3.47381	1.55014	0.821763	#VALUE!	#VALUE!	#VALUE!	11.7101	942.795
	mur15_H4_Vagina	mur15	nctc	12	H4	HFHS	Vagina	il1a	47535211	7.677		mur15_h05_1dpi	mur15	nctc	12	h05	hfhs	1	il1a	39000000	7.591			mur12_c03_0dpi	mur12_c03	mur12	nctc	12	c03	control	0dpi	#VALUE!	1894.54	#VALUE!	#VALUE!	51.5396	#VALUE!	#VALUE!	#VALUE!	#VALUE!	#VALUE!	#VALUE!	#VALUE!	#VALUE!	#VALUE!	#VALUE!	#VALUE!	#VALUE!	#VALUE!
	mur15_H5_Vagina	mur15	nctc	12	H5	HFHS	Vagina	il1a	107026144	8.029		mur15_h06_1dpi	mur15	nctc	12	h06	hfhs	1	il1a	14200000	7.152			mur12_c04_0dpi	mur12_c04	mur12	nctc	12	c04	control	0dpi	#VALUE!	12462.5	#VALUE!	4.02435	39.3357	#VALUE!	#VALUE!	#VALUE!	#VALUE!	#VALUE!	#VALUE!	#VALUE!	#VALUE!	#VALUE!	#VALUE!	#VALUE!	#VALUE!	107.386
	mur15_H6_Vagina	mur15	nctc	12	H6	HFHS	Vagina	il1a	18701299	7.272		mur15_h07_1dpi	mur15	nctc	12	h07	hfhs	1	il1a	16800000	7.225			mur12_c05_0dpi	mur12_c05	mur12	nctc	12	c05	control	0dpi	23.2414	4633.69	#VALUE!	2.66132	52.8389	#VALUE!	#VALUE!	#VALUE!	#VALUE!	#VALUE!	#VALUE!	#VALUE!	#VALUE!	#VALUE!	#VALUE!	#VALUE!	#VALUE!	348.646
	mur15_H7_Vagina	mur15	nctc	12	H7	HFHS	Vagina	il1a	129630	5.113		mur15_h08_1dpi	mur15	nctc	12	h08	hfhs	1	il1a	9600000	6.982			mur12_c06_0dpi	mur12_c06	mur12	nctc	12	c06	control	0dpi	1.90304	14682.7	21.6976	#VALUE!	104.48	#VALUE!	#VALUE!	22.4469	#VALUE!	#VALUE!	2.11282	1.13883	#VALUE!	#VALUE!	#VALUE!	#VALUE!	#VALUE!	370.576
	mur15_H8_Vagina	mur15	nctc	12	H8	HFHS	Vagina	il1a	16628959	7.221		mur15_c03_1dpi	mur15	nctc	12	c03	control	1	il1a	27000000	7.431			mur12_c08_0dpi	mur12_c08	mur12	nctc	12	c08	control	0dpi	21.5193	3739.15	#VALUE!	#VALUE!	152.865	208.45	#VALUE!	28.7967	#VALUE!	#VALUE!	1.83892	#VALUE!	#VALUE!	#VALUE!	#VALUE!	#VALUE!	8.17734	15.7808
	mur15_H3_Cervix	mur15	nctc	12	H3	HFHS	Cervix	il1a	2502769	6.398		mur15_c04_1dpi	mur15	nctc	12	c04	control	1	il1a	128000000	8.107			mur12_h01_2dpi	mur12_h01	mur12	nctc	12	h01	hfhs	2dpi	23.0442	6048.58	10.0797	1.51651	115.443	#VALUE!	#VALUE!	#VALUE!	#VALUE!	#VALUE!	#VALUE!	#VALUE!	#VALUE!	#VALUE!	#VALUE!	#VALUE!	#VALUE!	211.691
	mur15_H4_Cervix	mur15	nctc	12	H4	HFHS	Cervix	il1a	69475610	7.842		mur15_c05_1dpi	mur15	nctc	12	c05	control	1	il1a	7300000	6.863			mur12_h02_2dpi	mur12_h02	mur12	nctc	12	h02	hfhs	2dpi	#VALUE!	1007.37	#VALUE!	#VALUE!	115.632	#VALUE!	#VALUE!	22.592	#VALUE!	#VALUE!	#VALUE!	#VALUE!	#VALUE!	#VALUE!	#VALUE!	#VALUE!	#VALUE!	46.309
	mur15_H5_Cervix	mur15	nctc	12	H5	HFHS	Cervix	il1a	97470242	7.989		mur15_c06_1dpi	mur15	nctc	12	c06	control	1	il1a	33000000	7.519			mur12_h03_2dpi	mur12_h03	mur12	nctc	12	h03	hfhs	2dpi	#VALUE!	979.57	#VALUE!	#VALUE!	106.15	#VALUE!	#VALUE!	#VALUE!	#VALUE!	#VALUE!	#VALUE!	#VALUE!	#VALUE!	#VALUE!	#VALUE!	#VALUE!	#VALUE!	#VALUE!
	mur15_H6_Cervix	mur15	nctc	12	H6	HFHS	Cervix	il1a	33309114	7.523		mur15_c07_1dpi	mur15	nctc	12	c07	control	1	il1a	11200000	7.049			mur12_h04_2dpi	mur12_h04	mur12	nctc	12	h04	hfhs	2dpi	115.41	3457.47	#VALUE!	#VALUE!	253.382	43.7049	#VALUE!	#VALUE!	#VALUE!	#VALUE!	#VALUE!	#VALUE!	#VALUE!	#VALUE!	#VALUE!	#VALUE!	32.0183	82.3131
	mur15_H7_Cervix	mur15	nctc	12	H7	HFHS	Cervix	il1a	11536	4.062		mur15_c08_1dpi	mur15	nctc	12	c08	control	1	il1a	56000000	7.748			mur12_h05_2dpi	mur12_h05	mur12	nctc	12	h05	hfhs	2dpi	#VALUE!	338.774	#VALUE!	#VALUE!	68.9849	#VALUE!	#VALUE!	#VALUE!	#VALUE!	#VALUE!	#VALUE!	#VALUE!	#VALUE!	#VALUE!	#VALUE!	#VALUE!	#VALUE!	#VALUE!
	mur15_H8_Cervix	mur15	nctc	12	H8	HFHS	Cervix	il1a	140013201	8.146		mur15_h03_2dpi	mur15	nctc	12	h03	hfhs	2	il1a	9100000	6.959			mur12_h06_2dpi	mur12_h06	mur12	nctc	12	h06	hfhs	2dpi	75.5174	1786.43	#VALUE!	#VALUE!	544.55	#VALUE!	#VALUE!	19.098	#VALUE!	#VALUE!	#VALUE!	#VALUE!	1.47916	#VALUE!	#VALUE!	#VALUE!	103.964	336.754
	mur15_H3_Uterus	mur15	nctc	12	H3	HFHS	Uterus	il1a	0	0		mur15_h04_2dpi	mur15	nctc	12	h04	hfhs	2	il1a	23000000	7.362			mur12_h07_2dpi	mur12_h07	mur12	nctc	12	h07	hfhs	2dpi	19.3664	4726.44	#VALUE!	#VALUE!	757.639	2.75942	#VALUE!	#VALUE!	#VALUE!	#VALUE!	#VALUE!	#VALUE!	0.740333	#VALUE!	#VALUE!	#VALUE!	139.94	94.2074
	mur15_H4_Uterus	mur15	nctc	12	H4	HFHS	Uterus	il1a	12227170	7.087		mur15_h05_2dpi	mur15	nctc	12	h05	hfhs	2	il1a	4300000	6.633			mur12_h08_2dpi	mur12_h08	mur12	nctc	12	h08	hfhs	2dpi	1.04624	2427.48	#VALUE!	#VALUE!	88.7323	#VALUE!	#VALUE!	#VALUE!	#VALUE!	#VALUE!	#VALUE!	#VALUE!	#VALUE!	#VALUE!	#VALUE!	#VALUE!	#VALUE!	62.0203
	mur15_H5_Uterus	mur15	nctc	12	H5	HFHS	Uterus	il1a	1586531	6.2		mur15_h06_2dpi	mur15	nctc	12	h06	hfhs	2	il1a	32000000	7.505			mur12_c01_2dpi	mur12_c01	mur12	nctc	12	c01	control	2dpi	#VALUE!	1350.13	#VALUE!	#VALUE!	209.021	3.1841	#VALUE!	#VALUE!	#VALUE!	#VALUE!	#VALUE!	#VALUE!	#VALUE!	#VALUE!	#VALUE!	#VALUE!	22.9532	37.074
	mur15_H6_Uterus	mur15	nctc	12	H6	HFHS	Uterus	il1a	259285	5.414		mur15_h07_2dpi	mur15	nctc	12	h07	hfhs	2	il1a	84000000	7.924			mur12_c02_2dpi	mur12_c02	mur12	nctc	12	c02	control	2dpi	160.272	689.26	#VALUE!	#VALUE!	268.365	51.635	#VALUE!	#VALUE!	#VALUE!	#VALUE!	#VALUE!	#VALUE!	#VALUE!	#VALUE!	#VALUE!	#VALUE!	63.6557	50.2815
	mur15_H7_Uterus	mur15	nctc	12	H7	HFHS	Uterus	il1a	0	0		mur15_h08_2dpi	mur15	nctc	12	h08	hfhs	2	il1a	23000000	7.362			mur12_c03_2dpi	mur12_c03	mur12	nctc	12	c03	control	2dpi	1.3673	6056.08	8.28994	#VALUE!	290.089	17.495	#VALUE!	13.1078	#VALUE!	#VALUE!	#VALUE!	#VALUE!	0.473711	#VALUE!	#VALUE!	#VALUE!	44.9003	290.234
	mur15_H8_Uterus	mur15	nctc	12	H8	HFHS	Uterus	il1a	21844	4.339		mur15_c03_2dpi	mur15	nctc	12	c03	control	2	il1a	8900000	6.949			mur12_c04_2dpi	mur12_c04	mur12	nctc	12	c04	control	2dpi	261.679	1014.33	#VALUE!	#VALUE!	333.234	33.5342	#VALUE!	#VALUE!	#VALUE!	#VALUE!	#VALUE!	#VALUE!	0.868404	#VALUE!	#VALUE!	#VALUE!	69.1828	52.9475
	mur14_H6_Vagina	mur14	nctc	12	H6	HFHS	Vagina	mock	0	0		mur15_c04_2dpi	mur15	nctc	12	c04	control	2	il1a	44000000	7.643			mur12_c05_2dpi	mur12_c05	mur12	nctc	12	c05	control	2dpi	6.48877	2946.28	#VALUE!	#VALUE!	218.03	15.9681	#VALUE!	#VALUE!	#VALUE!	#VALUE!	#VALUE!	#VALUE!	#VALUE!	#VALUE!	#VALUE!	#VALUE!	32.1724	103.373
	mur14_H7_Vagina	mur14	nctc	12	H7	HFHS	Vagina	mock	6561086	6.817		mur15_c05_2dpi	mur15	nctc	12	c05	control	2	il1a	31000000	7.491			mur12_c06_2dpi	mur12_c06	mur12	nctc	12	c06	control	2dpi	63.753	796.028	#VALUE!	#VALUE!	323.203	28.4367	#VALUE!	#VALUE!	#VALUE!	#VALUE!	#VALUE!	#VALUE!	#VALUE!	#VALUE!	#VALUE!	#VALUE!	41.3538	44.9876
	mur14_H6_Cervix	mur14	nctc	12	H6	HFHS	Cervix	mock	0	0		mur15_c06_2dpi	mur15	nctc	12	c06	control	2	il1a	25000000	7.398			mur12_c08_2dpi	mur12_c08	mur12	nctc	12	c08	control	2dpi	#VALUE!	1134.33	#VALUE!	#VALUE!	100.126	#VALUE!	#VALUE!	#VALUE!	#VALUE!	#VALUE!	#VALUE!	#VALUE!	#VALUE!	#VALUE!	#VALUE!	#VALUE!	#VALUE!	13.2892
	mur14_H7_Cervix	mur14	nctc	12	H7	HFHS	Cervix	mock	5905139	6.771		mur15_c07_2dpi	mur15	nctc	12	c07	control	2	il1a	10600000	7.025			mur12_h01_7dpi	mur12_h01	mur12	nctc	12	h01	hfhs	7dpi	15.0316	569.094	#VALUE!	#VALUE!	138.009	70.8734	#VALUE!	#VALUE!	#VALUE!	#VALUE!	#VALUE!	#VALUE!	#VALUE!	#VALUE!	#VALUE!	#VALUE!	#VALUE!	30.9598
	mur14_H6_Uterus	mur14	nctc	12	H6	HFHS	Uterus	mock	0	0		mur15_c08_2dpi	mur15	nctc	12	c08	control	2	il1a	66000000	7.82			mur12_h02_7dpi	mur12_h02	mur12	nctc	12	h02	hfhs	7dpi	#VALUE!	761.309	#VALUE!	#VALUE!	421.617	#VALUE!	#VALUE!	#VALUE!	#VALUE!	#VALUE!	#VALUE!	#VALUE!	#VALUE!	#VALUE!	#VALUE!	#VALUE!	20.3878	33.0069
	mur14_H7_Uterus	mur14	nctc	12	H7	HFHS	Uterus	mock	155940	5.193		mur15_h03_3dpi	mur15	nctc	12	h03	hfhs	3	il1a	52000000	7.716			mur12_h03_7dpi	mur12_h03	mur12	nctc	12	h03	hfhs	7dpi	22.2964	2167.35	#VALUE!	2.93195	572.859	10.4022	44.7019	#VALUE!	#VALUE!	#VALUE!	#VALUE!	#VALUE!	1.47637	#VALUE!	#VALUE!	#VALUE!	211.251	301.726
	mur14_C1_Vagina	mur14	nctc	12	C1	Control	Vagina	il1a	0	0		mur15_h04_3dpi	mur15	nctc	12	h04	hfhs	3	il1a	5400000	6.732			mur12_h04_7dpi	mur12_h04	mur12	nctc	12	h04	hfhs	7dpi	23.8002	1129.03	#VALUE!	#VALUE!	457.994	64.701	#VALUE!	#VALUE!	#VALUE!	#VALUE!	#VALUE!	#VALUE!	1.5922	#VALUE!	#VALUE!	#VALUE!	68.5368	200.989
	mur14_C2_Vagina	mur14	nctc	12	C2	Control	Vagina	il1a	0	0		mur15_h05_3dpi	mur15	nctc	12	h05	hfhs	3	il1a	910000	5.959			mur12_h05_7dpi	mur12_h05	mur12	nctc	12	h05	hfhs	7dpi	#VALUE!	#DIV/0!	#VALUE!	#VALUE!	#DIV/0!	#VALUE!	#VALUE!	#VALUE!	#VALUE!	#VALUE!	#VALUE!	#VALUE!	#VALUE!	#VALUE!	#VALUE!	#VALUE!	#VALUE!	#DIV/0!
	mur14_C3_Vagina	mur14	nctc	12	C3	Control	Vagina	il1a	0	0		mur15_h06_3dpi	mur15	nctc	12	h06	hfhs	3	il1a	133000000	8.124			mur12_h06_7dpi	mur12_h06	mur12	nctc	12	h06	hfhs	7dpi	26.6362	1423.56	4.46068	2.76762	601.296	97.3885	37.6929	#VALUE!	#VALUE!	#VALUE!	4.22227	#VALUE!	1.42355	#VALUE!	#VALUE!	#VALUE!	194.646	215.032
	mur14_C4_Vagina	mur14	nctc	12	C4	Control	Vagina	il1a	1732955	6.239		mur15_h07_3dpi	mur15	nctc	12	h07	hfhs	3	il1a	19500000	7.29			mur12_h07_7dpi	mur12_h07	mur12	nctc	12	h07	hfhs	7dpi	#VALUE!	547.686	#VALUE!	#VALUE!	229.572	54.3879	#VALUE!	#VALUE!	#VALUE!	#VALUE!	#VALUE!	#VALUE!	#VALUE!	#VALUE!	#VALUE!	#VALUE!	29.577	79.7472
	mur14_C5_Vagina	mur14	nctc	12	C5	Control	Vagina	il1a	2201087	6.343		mur15_h08_3dpi	mur15	nctc	12	h08	hfhs	3	il1a	4600000	6.663			mur12_h08_7dpi	mur12_h08	mur12	nctc	12	h08	hfhs	7dpi	#VALUE!	316.874	#VALUE!	#VALUE!	74.7672	#VALUE!	#VALUE!	#VALUE!	#VALUE!	#VALUE!	#VALUE!	#VALUE!	#VALUE!	#VALUE!	#VALUE!	#VALUE!	#VALUE!	#VALUE!
	mur14_C8_Vagina	mur14	nctc	12	C8	Control	Vagina	il1a	51198257	7.709		mur15_c03_3dpi	mur15	nctc	12	c03	control	3	il1a	15900000	7.201			mur12_c01_7dpi	mur12_c01	mur12	nctc	12	c01	control	7dpi	2.63894	1353.41	#VALUE!	#VALUE!	99.3552	29.1842	#VALUE!	#VALUE!	#VALUE!	#VALUE!	#VALUE!	#VALUE!	#VALUE!	#VALUE!	#VALUE!	#VALUE!	#VALUE!	30.8777
	mur14_C1_Cervix	mur14	nctc	12	C1	Control	Cervix	il1a	0	0		mur15_c04_3dpi	mur15	nctc	12	c04	control	3	il1a	3300000	6.519			mur12_c02_7dpi	mur12_c02	mur12	nctc	12	c02	control	7dpi	#VALUE!	469.272	#VALUE!	#VALUE!	31.5799	11.5466	#VALUE!	#VALUE!	#VALUE!	#VALUE!	#VALUE!	#VALUE!	#VALUE!	#VALUE!	#VALUE!	#VALUE!	#VALUE!	22.0155
	mur14_C2_Cervix	mur14	nctc	12	C2	Control	Cervix	il1a	0	0		mur15_c05_3dpi	mur15	nctc	12	c05	control	3	il1a	300000	5.477			mur12_c03_7dpi	mur12_c03	mur12	nctc	12	c03	control	7dpi	205.697	2967.62	7.1865	5.60558	1141.47	249.629	68.9982	14.5901	#VALUE!	#VALUE!	5.29385	0.924058	3.0004	#VALUE!	#VALUE!	4.11373	401.141	764.151
	mur14_C3_Cervix	mur14	nctc	12	C3	Control	Cervix	il1a	0	0		mur15_c06_3dpi	mur15	nctc	12	c06	control	3	il1a	2000000	6.301			mur12_c04_7dpi	mur12_c04	mur12	nctc	12	c04	control	7dpi	#VALUE!	2686.25	#VALUE!	#VALUE!	41.7468	7.35088	#VALUE!	#VALUE!	#VALUE!	#VALUE!	#VALUE!	#VALUE!	#VALUE!	#VALUE!	#VALUE!	#VALUE!	#VALUE!	31.7448
	mur14_C4_Cervix	mur14	nctc	12	C4	Control	Cervix	il1a	75807	4.88		mur15_c07_3dpi	mur15	nctc	12	c07	control	3	il1a	14100000	7.149			mur12_c05_7dpi	mur12_c05	mur12	nctc	12	c05	control	7dpi	4.71698	2200.75	#VALUE!	#VALUE!	92.241	14.8009	#VALUE!	#VALUE!	#VALUE!	#VALUE!	#VALUE!	#VALUE!	#VALUE!	#VALUE!	#VALUE!	#VALUE!	#VALUE!	58.0708
	mur14_C5_Cervix	mur14	nctc	12	C5	Control	Cervix	il1a	4175422	6.621		mur15_c08_3dpi	mur15	nctc	12	c08	control	3	il1a	59000000	7.771			mur12_c06_7dpi	mur12_c06	mur12	nctc	12	c06	control	7dpi	39.9221	1805.59	#VALUE!	#VALUE!	321.906	84.5088	29.9188	#VALUE!	#VALUE!	#VALUE!	2.13544	#VALUE!	0.666377	#VALUE!	#VALUE!	#VALUE!	62.2911	56.271
	mur14_C6_Cervix	mur14	nctc	12	C6	Control	Cervix	mock	7840000	6.894		mur15_h03_7dpi	mur15	nctc	12	h03	hfhs	7	il1a	150000000	8.176			mur12_c07_7dpi	mur12_c07	mur12	nctc	12	c07	control	7dpi	#VALUE!	231.758	#VALUE!	#VALUE!	26.8305	36.3854	#VALUE!	#VALUE!	#VALUE!	#VALUE!	#VALUE!	#VALUE!	#VALUE!	#VALUE!	#VALUE!	#VALUE!	#VALUE!	23.0609
	mur14_C7_Cervix	mur14	nctc	12	C7	Control	Cervix	mock	0	0		mur15_h04_7dpi	mur15	nctc	12	h04	hfhs	7	il1a	8800000	6.944			mur12_c08_7dpi	mur12_c08	mur12	nctc	12	c08	control	7dpi	#VALUE!	1029.33	#VALUE!	#VALUE!	121.782	#VALUE!	#VALUE!	#VALUE!	#VALUE!	#VALUE!	#VALUE!	#VALUE!	#VALUE!	#VALUE!	#VALUE!	#VALUE!	#VALUE!	6.20546
	mur14_C8_Cervix	mur14	nctc	12	C8	Control	Cervix	il1a	12595067	7.1		mur15_h05_7dpi	mur15	nctc	12	h05	hfhs	7	il1a	9200000	6.964
	mur14_C1_Uterus	mur14	nctc	12	C1	Control	Uterus	il1a	0	0		mur15_h06_7dpi	mur15	nctc	12	h06	hfhs	7	il1a	8400000	6.924
	mur14_C2_Uterus	mur14	nctc	12	C2	Control	Uterus	il1a	0	0		mur15_h07_7dpi	mur15	nctc	12	h07	hfhs	7	il1a	860000	5.934
	mur14_C3_Uterus	mur14	nctc	12	C3	Control	Uterus	il1a	0	0		mur15_h08_7dpi	mur15	nctc	12	h08	hfhs	7	il1a	6800000	6.833
	mur14_C4_Uterus	mur14	nctc	12	C4	Control	Uterus	il1a	4328	3.636		mur15_c03_7dpi	mur15	nctc	12	c03	control	7	il1a	0	0
	mur14_C5_Uterus	mur14	nctc	12	C5	Control	Uterus	il1a	71204	4.853		mur15_c04_7dpi	mur15	nctc	12	c04	control	7	il1a	7200000	6.857
	mur14_C6_Uterus	mur14	nctc	12	C6	Control	Uterus	mock	1988562	6.299		mur15_c05_7dpi	mur15	nctc	12	c05	control	7	il1a	0	0
	mur14_C7_Uterus	mur14	nctc	12	C7	Control	Uterus	mock	0	0		mur15_c06_7dpi	mur15	nctc	12	c06	control	7	il1a	4400000	6.643
	mur14_C8_Uterus	mur14	nctc	12	C8	Control	Uterus	il1a	0	0		mur15_c07_7dpi	mur15	nctc	12	c07	control	7	il1a	930000	5.968
	mur14_C6_Vagina	mur14	nctc	12	C6	Control	Vagina	mock	4137324	6.617		mur15_c08_7dpi	mur15	nctc	12	c08	control	7	il1a	0	0
	mur14_C7_Vagina	mur14	nctc	12	C7	Control	Vagina	mock	5172	3.714		mur14_c06_1dpi	mur14	nctc	12	c06	control	1	mock	35000000	7.544
	mur14_H1_Vagina	mur14	nctc	12	H1	HFHS	Vagina	il1a	0	0		mur14_c07_1dpi	mur14	nctc	12	c07	control	1	mock	44000000	7.643
	mur14_H2_Vagina	mur14	nctc	12	H2	HFHS	Vagina	il1a	0	0		mur14_h06_1dpi	mur14	nctc	12	h06	hfhs	1	mock	55000000	7.74
	mur14_H3_Vagina	mur14	nctc	12	H3	HFHS	Vagina	il1a	1250000	6.097		mur14_h07_1dpi	mur14	nctc	12	h07	hfhs	1	mock	33000000	7.519
	mur14_H4_Vagina	mur14	nctc	12	H4	HFHS	Vagina	il1a	4528986	6.656		mur14_c06_2dpi	mur14	nctc	12	c06	control	2	mock	24600000	7.391
	mur14_H5_Vagina	mur14	nctc	12	H5	HFHS	Vagina	il1a	2882	3.46		mur14_c07_2dpi	mur14	nctc	12	c07	control	2	mock	3200000	6.505
	mur14_H8_Vagina	mur14	nctc	12	H8	HFHS	Vagina	il1a	99469	4.998		mur14_h06_2dpi	mur14	nctc	12	h06	hfhs	2	mock	58000000	7.763
	mur14_H1_Cervix	mur14	nctc	12	H1	HFHS	Cervix	il1a	0	0		mur14_h07_2dpi	mur14	nctc	12	h07	hfhs	2	mock	86000000	7.934
	mur14_H2_Cervix	mur14	nctc	12	H2	HFHS	Cervix	il1a	0	0		mur14_c06_3dpi	mur14	nctc	12	c06	control	3	mock	24600000	7.391
	mur14_H3_Cervix	mur14	nctc	12	H3	HFHS	Cervix	il1a	3267538	6.514		mur14_c07_3dpi	mur14	nctc	12	c07	control	3	mock	3200000	6.505
	mur14_H4_Cervix	mur14	nctc	12	H4	HFHS	Cervix	il1a	7643594	6.883		mur14_h06_3dpi	mur14	nctc	12	h06	hfhs	3	mock	58000000	7.763
	mur14_H5_Cervix	mur14	nctc	12	H5	HFHS	Cervix	il1a	0	0		mur14_h07_3dpi	mur14	nctc	12	h07	hfhs	3	mock	86000000	7.934
	mur14_H8_Cervix	mur14	nctc	12	H8	HFHS	Cervix	il1a	1180	3.072		mur14_c06_7dpi	mur14	nctc	12	c06	control	7	mock	3500000	6.544
	mur14_H1_Uterus	mur14	nctc	12	H1	HFHS	Uterus	il1a	0	0		mur14_c07_7dpi	mur14	nctc	12	c07	control	7	mock	79000	4.898
	mur14_H2_Uterus	mur14	nctc	12	H2	HFHS	Uterus	il1a	0	0		mur14_h06_7dpi	mur14	nctc	12	h06	hfhs	7	mock	0	0
	mur14_H3_Uterus	mur14	nctc	12	H3	HFHS	Uterus	il1a	0	0		mur14_h07_7dpi	mur14	nctc	12	h07	hfhs	7	mock	9700000	6.987
	mur14_H4_Uterus	mur14	nctc	12	H4	HFHS	Uterus	il1a	298630	5.475		mur14_c01_1dpi	mur14	nctc	12	c01	control	1	il1a	50000000	7.699
	mur14_H5_Uterus	mur14	nctc	12	H5	HFHS	Uterus	il1a	0	0		mur14_c02_1dpi	mur14	nctc	12	c02	control	1	il1a	12200000	7.086
	mur14_H8_Uterus	mur14	nctc	12	H8	HFHS	Uterus	il1a	0	0		mur14_c03_1dpi	mur14	nctc	12	c03	control	1	il1a	22000000	7.342
	mur13_H1_Vagina	mur13	nctc	12	H1	HFHS	Vagina	mock	50413223	7.703		mur14_c04_1dpi	mur14	nctc	12	c04	control	1	il1a	151000000	8.179
	mur13_H2_Vagina	mur13	nctc	12	H2	HFHS	Vagina	mock	2514535	6.4		mur14_c05_1dpi	mur14	nctc	12	c05	control	1	il1a	129000000	8.111
	mur13_H3_Vagina	mur13	nctc	12	H3	HFHS	Vagina	mock	20588235	7.314		mur14_c08_1dpi	mur14	nctc	12	c08	control	1	il1a	80000000	7.903
	mur13_H4_Vagina	mur13	nctc	12	H4	HFHS	Vagina	mock	5897010	6.771		mur14_h01_1dpi	mur14	nctc	12	h01	hfhs	1	il1a	33000000	7.519
	mur13_H1_Cervix	mur13	nctc	12	H1	HFHS	Cervix	mock	682730924	8.834		mur14_h02_1dpi	mur14	nctc	12	h02	hfhs	1	il1a	20000000	7.301
	mur13_H2_Cervix	mur13	nctc	12	H2	HFHS	Cervix	mock	8238636	6.916		mur14_h03_1dpi	mur14	nctc	12	h03	hfhs	1	il1a	50000000	7.699
	mur13_H3_Cervix	mur13	nctc	12	H3	HFHS	Cervix	mock	645044534	8.81		mur14_h04_1dpi	mur14	nctc	12	h04	hfhs	1	il1a	33000000	7.519
	mur13_H4_Cervix	mur13	nctc	12	H4	HFHS	Cervix	mock	526545455	8.721		mur14_h05_1dpi	mur14	nctc	12	h05	hfhs	1	il1a	19400000	7.288
	mur13_H1_Uterus	mur13	nctc	12	H1	HFHS	Uterus	mock	135526882	8.132		mur14_h08_1dpi	mur14	nctc	12	h08	hfhs	1	il1a	20000000	7.301
	mur13_H2_Uterus	mur13	nctc	12	H2	HFHS	Uterus	mock	220166826	8.343		mur14_c01_2dpi	mur14	nctc	12	c01	control	2	il1a	108000000	8.033
	mur13_H3_Uterus	mur13	nctc	12	H3	HFHS	Uterus	mock	59025773	7.771		mur14_c02_2dpi	mur14	nctc	12	c02	control	2	il1a	18000000	7.255
	mur13_H4_Uterus	mur13	nctc	12	H4	HFHS	Uterus	mock	32156223	7.507		mur14_c03_2dpi	mur14	nctc	12	c03	control	2	il1a	22100000	7.344
	mur13_H5_Vagina	mur13	nctc	12	H5	HFHS	Vagina	mock	37892791	7.579		mur14_c04_2dpi	mur14	nctc	12	c04	control	2	il1a	5100000	6.708
	mur13_H6_Vagina	mur13	nctc	12	H6	HFHS	Vagina	mock	291667	5.465		mur14_c05_2dpi	mur14	nctc	12	c05	control	2	il1a	19300000	7.286
	mur13_H7_Vagina	mur13	nctc	12	H7	HFHS	Vagina	mock	22883598	7.36		mur14_c08_2dpi	mur14	nctc	12	c08	control	2	il1a	6700000	6.826
	mur13_H8_Vagina	mur13	nctc	12	H8	HFHS	Vagina	mock	159932660	8.204		mur14_h01_2dpi	mur14	nctc	12	h01	hfhs	2	il1a	64000000	7.806
	mur13_H5_Cervix	mur13	nctc	12	H5	HFHS	Cervix	mock	930932773	8.969		mur14_h02_2dpi	mur14	nctc	12	h02	hfhs	2	il1a	37000000	7.568
	mur13_H6_Cervix	mur13	nctc	12	H6	HFHS	Cervix	mock	587176	5.769		mur14_h03_2dpi	mur14	nctc	12	h03	hfhs	2	il1a	14600000	7.164
	mur13_H7_Cervix	mur13	nctc	12	H7	HFHS	Cervix	mock	709339806	8.851		mur14_h04_2dpi	mur14	nctc	12	h04	hfhs	2	il1a	51000000	7.708
	mur13_H8_Cervix	mur13	nctc	12	H8	HFHS	Cervix	mock	208009369	8.318		mur14_h05_2dpi	mur14	nctc	12	h05	hfhs	2	il1a	23000000	7.362
	mur13_H5_Uterus	mur13	nctc	12	H5	HFHS	Uterus	mock	80872306	7.908		mur14_h08_2dpi	mur14	nctc	12	h08	hfhs	2	il1a	41000000	7.613
	mur13_H6_Uterus	mur13	nctc	12	H6	HFHS	Uterus	mock	0	0		mur14_c01_3dpi	mur14	nctc	12	c01	control	3	il1a	108000000	8.033
	mur13_H7_Uterus	mur13	nctc	12	H7	HFHS	Uterus	mock	4705696	6.673		mur14_c02_3dpi	mur14	nctc	12	c02	control	3	il1a	18000000	7.255
	mur13_H8_Uterus	mur13	nctc	12	H8	HFHS	Uterus	mock	3464809	6.54		mur14_c03_3dpi	mur14	nctc	12	c03	control	3	il1a	22100000	7.344
	mur13_C1_Vagina	mur13	nctc	12	C1	Control	Vagina	mock	74159021	7.87		mur14_c04_3dpi	mur14	nctc	12	c04	control	3	il1a	5100000	6.708
	mur13_C2_Vagina	mur13	nctc	12	C2	Control	Vagina	mock	35514019	7.55		mur14_c05_3dpi	mur14	nctc	12	c05	control	3	il1a	19300000	7.286
	mur13_C3_Vagina	mur13	nctc	12	C3	Control	Vagina	mock	18495935	7.267		mur14_c08_3dpi	mur14	nctc	12	c08	control	3	il1a	6700000	6.826
	mur13_C4_Vagina	mur13	nctc	12	C4	Control	Vagina	mock	0	0		mur14_h01_3dpi	mur14	nctc	12	h01	hfhs	3	il1a	64000000	7.806
	mur13_C5_Vagina	mur13	nctc	12	C5	Control	Vagina	mock	83732057	7.923		mur14_h02_3dpi	mur14	nctc	12	h02	hfhs	3	il1a	37000000	7.568
	mur13_C6_Vagina	mur13	nctc	12	C6	Control	Vagina	mock	37698	4.576		mur14_h03_3dpi	mur14	nctc	12	h03	hfhs	3	il1a	14600000	7.164
	mur13_C7_Vagina	mur13	nctc	12	C7	Control	Vagina	mock	12886598	7.11		mur14_h04_3dpi	mur14	nctc	12	h04	hfhs	3	il1a	51000000	7.708
	mur13_C8_Vagina	mur13	nctc	12	C8	Control	Vagina	mock	21919771	7.341		mur14_h05_3dpi	mur14	nctc	12	h05	hfhs	3	il1a	23000000	7.362
	mur13_C1_Cervix	mur13	nctc	12	C1	Control	Cervix	mock	751173913	8.876		mur14_h08_3dpi	mur14	nctc	12	h08	hfhs	3	il1a	41000000	7.613
	mur13_C2_Cervix	mur13	nctc	12	C2	Control	Cervix	mock	660252101	8.82		mur14_c01_7dpi	mur14	nctc	12	c01	control	7	il1a	0	0
	mur13_C3_Cervix	mur13	nctc	12	C3	Control	Cervix	mock	302612245	8.481		mur14_c02_7dpi	mur14	nctc	12	c02	control	7	il1a	10000	4
	mur13_C4_Cervix	mur13	nctc	12	C4	Control	Cervix	mock	21243	4.327		mur14_c03_7dpi	mur14	nctc	12	c03	control	7	il1a	7000	3.845
	mur13_C5_Cervix	mur13	nctc	12	C5	Control	Cervix	mock	532924896	8.727		mur14_c04_7dpi	mur14	nctc	12	c04	control	7	il1a	920000	5.964
	mur13_C6_Cervix	mur13	nctc	12	C6	Control	Cervix	mock	0	0		mur14_c05_7dpi	mur14	nctc	12	c05	control	7	il1a	590000	5.771
	mur13_C7_Cervix	mur13	nctc	12	C7	Control	Cervix	mock	807513932	8.907		mur14_c08_7dpi	mur14	nctc	12	c08	control	7	il1a	181000000	8.258
	mur13_C8_Cervix	mur13	nctc	12	C8	Control	Cervix	mock	386623853	8.587		mur14_h01_7dpi	mur14	nctc	12	h01	hfhs	7	il1a	9000	3.954
	mur13_C1_Uterus	mur13	nctc	12	C1	Control	Uterus	mock	278868241	8.445		mur14_h02_7dpi	mur14	nctc	12	h02	hfhs	7	il1a	0	0
	mur13_C2_Uterus	mur13	nctc	12	C2	Control	Uterus	mock	4094485	6.612		mur14_h03_7dpi	mur14	nctc	12	h03	hfhs	7	il1a	59000	4.771
	mur13_C3_Uterus	mur13	nctc	12	C3	Control	Uterus	mock	0	0		mur14_h04_7dpi	mur14	nctc	12	h04	hfhs	7	il1a	10800000	7.033
	mur13_C4_Uterus	mur13	nctc	12	C4	Control	Uterus	mock	0	0		mur14_h05_7dpi	mur14	nctc	12	h05	hfhs	7	il1a	3000	3.477
	mur13_C5_Uterus	mur13	nctc	12	C5	Control	Uterus	mock	380670412	8.581		mur14_h08_7dpi	mur14	nctc	12	h08	hfhs	7	il1a	42000	4.623
	mur13_C6_Uterus	mur13	nctc	12	C6	Control	Uterus	mock	0	0		mur13_c01_1dpi	mur13	nctc	12	c01	control	1	mock	51000000	7.708
	mur13_C7_Uterus	mur13	nctc	12	C7	Control	Uterus	mock	0	0		mur13_c02_1dpi	mur13	nctc	12	c02	control	1	mock	39000000	7.591
	mur13_C8_Uterus	mur13	nctc	12	C8	Control	Uterus	mock	77961922	7.892		mur13_c03_1dpi	mur13	nctc	12	c03	control	1	mock	57000000	7.756
	mur12_H1_Vagina	mur12	nctc	12	H1	HFHS	Vagina	mock	0	0		mur13_c04_1dpi	mur13	nctc	12	c04	control	1	mock	53000000	7.724
	mur12_H2_Vagina	mur12	nctc	12	H2	HFHS	Vagina	mock	43604651	7.64		mur13_c05_1dpi	mur13	nctc	12	c05	control	1	mock	54000000	7.732
	mur12_H3_Vagina	mur12	nctc	12	H3	HFHS	Vagina	mock	13184584	7.12		mur13_c06_1dpi	mur13	nctc	12	c06	control	1	mock	85000000	7.929
	mur12_H1_Cervix	mur12	nctc	12	H1	HFHS	Cervix	mock	0	0		mur13_c07_1dpi	mur13	nctc	12	c07	control	1	mock	223000000	8.348
	mur12_H2_Cervix	mur12	nctc	12	H2	HFHS	Cervix	mock	26988636	7.431		mur13_c08_1dpi	mur13	nctc	12	c08	control	1	mock	85000000	7.929
	mur12_H3_Cervix	mur12	nctc	12	H3	HFHS	Cervix	mock	uncountable	uncountable		mur13_h01_1dpi	mur13	nctc	12	h01	hfhs	1	mock	18000000	7.255
	mur12_H1_Uterus	mur12	nctc	12	H1	HFHS	Uterus	mock	0	0		mur13_h02_1dpi	mur13	nctc	12	h02	hfhs	1	mock	34000000	7.531
	mur12_H2_Uterus	mur12	nctc	12	H2	HFHS	Uterus	mock	20279	4.307		mur13_h03_1dpi	mur13	nctc	12	h03	hfhs	1	mock	51000000	7.708
	mur12_H3_Uterus	mur12	nctc	12	H3	HFHS	Uterus	mock	754814	5.878		mur13_h04_1dpi	mur13	nctc	12	h04	hfhs	1	mock	114000000	8.057
	mur12_H4_Vagina	mur12	nctc	12	H4	HFHS	Vagina	mock	5066445	6.705		mur13_h05_1dpi	mur13	nctc	12	h05	hfhs	1	mock	21300000	7.328
	mur12_H5_Vagina	mur12	nctc	12	H5	HFHS	Vagina	mock	154343808	8.188		mur13_h06_1dpi	mur13	nctc	12	h06	hfhs	1	mock	15700000	7.196
	mur12_H6_Vagina	mur12	nctc	12	H6	HFHS	Vagina	mock	115384615	8.062		mur13_h07_1dpi	mur13	nctc	12	h07	hfhs	1	mock	18000000	7.255
	mur12_H4_Cervix	mur12	nctc	12	H4	HFHS	Cervix	mock	27789899	7.444		mur13_h08_1dpi	mur13	nctc	12	h08	hfhs	1	mock	34000000	7.531
	mur12_H5_Cervix	mur12	nctc	12	H5	HFHS	Cervix	mock	90272269	7.956		mur13_c01_2dpi	mur13	nctc	12	c01	control	2	mock	27000000	7.431
	mur12_H6_Cervix	mur12	nctc	12	H6	HFHS	Cervix	mock	uncountable	uncountable		mur13_c02_2dpi	mur13	nctc	12	c02	control	2	mock	129000000	8.111
	mur12_H4_Uterus	mur12	nctc	12	H4	HFHS	Uterus	mock	10253	4.011		mur13_c03_2dpi	mur13	nctc	12	c03	control	2	mock	109000000	8.037
	mur12_H5_Uterus	mur12	nctc	12	H5	HFHS	Uterus	mock	46471400	7.667		mur13_c04_2dpi	mur13	nctc	12	c04	control	2	mock	20200000	7.305
	mur12_H6_Uterus	mur12	nctc	12	H6	HFHS	Uterus	mock	0	0		mur13_c05_2dpi	mur13	nctc	12	c05	control	2	mock	12200000	7.086
	mur12_H7_Vagina	mur12	nctc	12	H7	HFHS	Vagina	mock	9788360	6.991		mur13_c06_2dpi	mur13	nctc	12	c06	control	2	mock	96000000	7.982
	mur12_H8_Vagina	mur12	nctc	12	H8	HFHS	Vagina	mock	87542088	7.942		mur13_c07_2dpi	mur13	nctc	12	c07	control	2	mock	25000000	7.398
	mur12_H7_Cervix	mur12	nctc	12	H7	HFHS	Cervix	mock	uncountable	uncountable		mur13_c08_2dpi	mur13	nctc	12	c08	control	2	mock	20800000	7.318
	mur12_H8_Cervix	mur12	nctc	12	H8	HFHS	Cervix	mock	82756415	7.918		mur13_h01_2dpi	mur13	nctc	12	h01	hfhs	2	mock	17000000	7.23
	mur12_H7_Uterus	mur12	nctc	12	H7	HFHS	Uterus	mock	27607	4.441		mur13_h02_2dpi	mur13	nctc	12	h02	hfhs	2	mock	51000000	7.708
	mur12_H8_Uterus	mur12	nctc	12	H8	HFHS	Uterus	mock	80845539	7.908		mur13_h03_2dpi	mur13	nctc	12	h03	hfhs	2	mock	37000000	7.568
	mur12_C1_Vagina	mur12	nctc	12	C1	Control	Vagina	mock	0	0		mur13_h04_2dpi	mur13	nctc	12	h04	hfhs	2	mock	58000000	7.763
	mur12_C2_Vagina	mur12	nctc	12	C2	Control	Vagina	mock	0	0		mur13_h05_2dpi	mur13	nctc	12	h05	hfhs	2	mock	25000000	7.398
	mur12_C3_Vagina	mur12	nctc	12	C3	Control	Vagina	mock	uncountable	uncountable		mur13_h06_2dpi	mur13	nctc	12	h06	hfhs	2	mock	52000000	7.716
	mur12_C4_Vagina	mur12	nctc	12	C4	Control	Vagina	mock	53640777	7.729		mur13_h07_2dpi	mur13	nctc	12	h07	hfhs	2	mock	25000000	7.398
	mur12_C5_Vagina	mur12	nctc	12	C5	Control	Vagina	mock	0	0		mur13_h08_2dpi	mur13	nctc	12	h08	hfhs	2	mock	27000000	7.431
	mur12_C6_Vagina	mur12	nctc	12	C6	Control	Vagina	mock	0	0		mur13_c01_3dpi	mur13	nctc	12	c01	control	3	mock	15400000	7.188
	mur12_C7_Vagina	mur12	nctc	12	C7	Control	Vagina	mock	6958763	6.843		mur13_c02_3dpi	mur13	nctc	12	c02	control	3	mock	4700000	6.672
	mur12_C8_Vagina	mur12	nctc	12	C8	Control	Vagina	mock	17192	4.235		mur13_c03_3dpi	mur13	nctc	12	c03	control	3	mock	14100000	7.149
	mur12_C1_Cervix	mur12	nctc	12	C1	Control	Cervix	mock	0	0		mur13_c04_3dpi	mur13	nctc	12	c04	control	3	mock	49000000	7.69
	mur12_C2_Cervix	mur12	nctc	12	C2	Control	Cervix	mock	0	0		mur13_c05_3dpi	mur13	nctc	12	c05	control	3	mock	26000000	7.415
	mur12_C3_Cervix	mur12	nctc	12	C3	Control	Cervix	mock	12242041	7.088		mur13_c06_3dpi	mur13	nctc	12	c06	control	3	mock	47000000	7.672
	mur12_C4_Cervix	mur12	nctc	12	C4	Control	Cervix	mock	43972834	7.643		mur13_c07_3dpi	mur13	nctc	12	c07	control	3	mock	8100000	6.908
	mur12_C5_Cervix	mur12	nctc	12	C5	Control	Cervix	mock	0	0		mur13_c08_3dpi	mur13	nctc	12	c08	control	3	mock	13300000	7.124
	mur12_C6_Cervix	mur12	nctc	12	C6	Control	Cervix	mock	0	0		mur13_h01_3dpi	mur13	nctc	12	h01	hfhs	3	mock	10900000	7.037
	mur12_C7_Cervix	mur12	nctc	12	C7	Control	Cervix	mock	0	0		mur13_h02_3dpi	mur13	nctc	12	h02	hfhs	3	mock	104000000	8.017
	mur12_C8_Cervix	mur12	nctc	12	C8	Control	Cervix	mock	19331193	7.286		mur13_h03_3dpi	mur13	nctc	12	h03	hfhs	3	mock	13400000	7.127
	mur12_C1_Uterus	mur12	nctc	12	C1	Control	Uterus	mock	0	0		mur13_h04_3dpi	mur13	nctc	12	h04	hfhs	3	mock	6000000	6.778
	mur12_C2_Uterus	mur12	nctc	12	C2	Control	Uterus	mock	0	0		mur13_h05_3dpi	mur13	nctc	12	h05	hfhs	3	mock	8400000	6.924
	mur12_C3_Uterus	mur12	nctc	12	C3	Control	Uterus	mock	0	0		mur13_h06_3dpi	mur13	nctc	12	h06	hfhs	3	mock	124000000	8.093
	mur12_C4_Uterus	mur12	nctc	12	C4	Control	Uterus	mock	9653655	6.985		mur13_h07_3dpi	mur13	nctc	12	h07	hfhs	3	mock	60000000	7.778
	mur12_C5_Uterus	mur12	nctc	12	C5	Control	Uterus	mock	0	0		mur13_h08_3dpi	mur13	nctc	12	h08	hfhs	3	mock	3000000	6.477
	mur12_C6_Uterus	mur12	nctc	12	C6	Control	Uterus	mock	0	0		mur13_c01_7dpi	mur13	nctc	12	c01	control	7	mock	74000000	7.869
	mur12_C7_Uterus	mur12	nctc	12	C7	Control	Uterus	mock	0	0		mur13_c02_7dpi	mur13	nctc	12	c02	control	7	mock	8400000	6.924
	mur12_C8_Uterus	mur12	nctc	12	C8	Control	Uterus	mock	0	0		mur13_c03_7dpi	mur13	nctc	12	c03	control	7	mock	25000000	7.398
	mur11_H1_Vagina	mur11	nctc	12	H1	HFHS	Vagina	mock	0	0		mur13_c04_7dpi	mur13	nctc	12	c04	control	7	mock	0	0
	mur11_H1_Cervix	mur11	nctc	12	H1	HFHS	Cervix	mock	0	0		mur13_c05_7dpi	mur13	nctc	12	c05	control	7	mock	12600000	7.1
	mur11_H1_Uterus	mur11	nctc	12	H1	HFHS	Uterus	mock	0	0		mur13_c06_7dpi	mur13	nctc	12	c06	control	7	mock	7000	3.845
	mur11_H2_Vagina	mur11	nctc	12	H2	HFHS	Vagina	mock	4049	3.607		mur13_c07_7dpi	mur13	nctc	12	c07	control	7	mock	7200000	6.857
	mur11_H3_Vagina	mur11	nctc	12	H3	HFHS	Vagina	mock	75471698	7.878		mur13_c08_7dpi	mur13	nctc	12	c08	control	7	mock	5200000	6.716
	mur11_H4_Vagina	mur11	nctc	12	H4	HFHS	Vagina	mock	23648649	7.374		mur13_h01_7dpi	mur13	nctc	12	h01	hfhs	7	mock	59000000	7.771
	mur11_H5_Vagina	mur11	nctc	12	H5	HFHS	Vagina	mock	79949239	7.903		mur13_h02_7dpi	mur13	nctc	12	h02	hfhs	7	mock	13200000	7.121
	mur11_H6_Vagina	mur11	nctc	12	H6	HFHS	Vagina	mock	52503053	7.72		mur13_h03_7dpi	mur13	nctc	12	h03	hfhs	7	mock	12600000	7.1
	mur11_H2_Cervix	mur11	nctc	12	H2	HFHS	Cervix	mock	0	0		mur13_h04_7dpi	mur13	nctc	12	h04	hfhs	7	mock	9000000	6.954
	mur11_H3_Cervix	mur11	nctc	12	H3	HFHS	Cervix	mock	75826682	7.88		mur13_h05_7dpi	mur13	nctc	12	h05	hfhs	7	mock	30000000	7.477
	mur11_H4_Cervix	mur11	nctc	12	H4	HFHS	Cervix	mock	39099526	7.592		mur13_h06_7dpi	mur13	nctc	12	h06	hfhs	7	mock	1530000	6.185
	mur11_H5_Cervix	mur11	nctc	12	H5	HFHS	Cervix	mock	51282051	7.71		mur13_h07_7dpi	mur13	nctc	12	h07	hfhs	7	mock	105000000	8.021
	mur11_H6_Cervix	mur11	nctc	12	H6	HFHS	Cervix	mock	72463768	7.86		mur13_h08_7dpi	mur13	nctc	12	h08	hfhs	7	mock	80000000	7.903
	mur11_C1_Vagina	mur11	nctc	12	C1	Control	Vagina	mock	742754	5.871		mur12_c01_1dpi	mur12	nctc	12	c01	control	1	mock	34000000	7.531
	mur11_C2_Vagina	mur11	nctc	12	C2	Control	Vagina	mock	526316	5.721		mur12_c02_1dpi	mur12	nctc	12	c02	control	1	mock	9300000	6.968
	mur11_C3_Vagina	mur11	nctc	12	C3	Control	Vagina	mock	0	0		mur12_c03_1dpi	mur12	nctc	12	c03	control	1	mock	13100000	7.117
	mur11_H2_Uterus	mur11	nctc	12	H2	HFHS	Uterus	mock	0	0		mur12_c04_1dpi	mur12	nctc	12	c04	control	1	mock	12400000	7.093
	mur11_H3_Uterus	mur11	nctc	12	H3	HFHS	Uterus	mock	10023613	7.001		mur12_c05_1dpi	mur12	nctc	12	c05	control	1	mock	44000000	7.643
	mur11_H4_Uterus	mur11	nctc	12	H4	HFHS	Uterus	mock	6365	3.804		mur12_c06_1dpi	mur12	nctc	12	c06	control	1	mock	8400000	6.924
	mur11_H5_Uterus	mur11	nctc	12	H5	HFHS	Uterus	mock	2085566	6.319		mur12_c07_1dpi	mur12	nctc	12	c07	control	1	mock	17300000	7.238
	mur11_H6_Uterus	mur11	nctc	12	H6	HFHS	Uterus	mock	1463693	6.165		mur12_c08_1dpi	mur12	nctc	12	c08	control	1	mock	12400000	7.093
	mur11_C1_Cervix	mur11	nctc	12	C1	Control	Cervix	mock	252322	5.402		mur12_h01_1dpi	mur12	nctc	12	h01	hfhs	1	mock	56000000	7.748
	mur11_C2_Cervix	mur11	nctc	12	C2	Control	Cervix	mock	82298	4.915		mur12_h02_1dpi	mur12	nctc	12	h02	hfhs	1	mock	78000000	7.892
	mur11_C3_Cervix	mur11	nctc	12	C3	Control	Cervix	mock	0	0		mur12_h03_1dpi	mur12	nctc	12	h03	hfhs	1	mock	34000000	7.531
	mur11_C1_Uterus	mur11	nctc	12	C1	Control	Uterus	mock	0	0		mur12_h04_1dpi	mur12	nctc	12	h04	hfhs	1	mock	38000000	7.58
	mur11_C2_Uterus	mur11	nctc	12	C2	Control	Uterus	mock	3733	3.572		mur12_h05_1dpi	mur12	nctc	12	h05	hfhs	1	mock	7800000	6.892
	mur11_C3_Uterus	mur11	nctc	12	C3	Control	Uterus	mock	0	0		mur12_h06_1dpi	mur12	nctc	12	h06	hfhs	1	mock	30000000	7.477
	mur10_H5_Vagina	mur10	nctc	12	H5	HFHS	Vagina	mock	116071429	8.065		mur12_h07_1dpi	mur12	nctc	12	h07	hfhs	1	mock	56000000	7.748
	mur10_H6_Vagina	mur10	nctc	12	H6	HFHS	Vagina	mock	76147816	7.882		mur12_h08_1dpi	mur12	nctc	12	h08	hfhs	1	mock	78000000	7.892
	mur10_H7_Vagina	mur10	nctc	12	H7	HFHS	Vagina	mock	133550489	8.126		mur12_c01_2dpi	mur12	nctc	12	c01	control	2	mock	36000000	7.556
	mur10_H8_Vagina	mur10	nctc	12	H8	HFHS	Vagina	mock	130314233	8.115		mur12_c02_2dpi	mur12	nctc	12	c02	control	2	mock	55000000	7.74
	mur10_H9_Vagina	mur10	nctc	12	H9	HFHS	Vagina	mock	172156	5.236		mur12_c03_2dpi	mur12	nctc	12	c03	control	2	mock	50000000	7.699
	mur10_H10_Vagina	mur10	nctc	12	H10	HFHS	Vagina	mock	72944297	7.863		mur12_c04_2dpi	mur12	nctc	12	c04	control	2	mock	74000000	7.869
	mur10_H11_Vagina	mur10	nctc	12	H11	HFHS	Vagina	mock	310398	5.492		mur12_c05_2dpi	mur12	nctc	12	c05	control	2	mock	22000000	7.342
	mur10_H5_Cervix	mur10	nctc	12	H5	HFHS	Cervix	mock	114416476	8.058		mur12_c06_2dpi	mur12	nctc	12	c06	control	2	mock	24000000	7.38
	mur10_H6_Cervix	mur10	nctc	12	H6	HFHS	Cervix	mock	65498155	7.816		mur12_c07_2dpi	mur12	nctc	12	c07	control	2	mock	27000000	7.431
	mur10_H7_Cervix	mur10	nctc	12	H7	HFHS	Cervix	mock	69808028	7.844		mur12_c08_2dpi	mur12	nctc	12	c08	control	2	mock	41000000	7.613
	mur10_H8_Cervix	mur10	nctc	12	H8	HFHS	Cervix	mock	205172414	8.312		mur12_h01_2dpi	mur12	nctc	12	h01	hfhs	2	mock	43000000	7.633
	mur10_H9_Cervix	mur10	nctc	12	H9	HFHS	Cervix	mock	0	0		mur12_h02_2dpi	mur12	nctc	12	h02	hfhs	2	mock	36000000	7.556
	mur10_H10_Cervix	mur10	nctc	12	H10	HFHS	Cervix	mock	5252525	6.72		mur12_h03_2dpi	mur12	nctc	12	h03	hfhs	2	mock	31000000	7.491
	mur10_H11_Cervix	mur10	nctc	12	H11	HFHS	Cervix	mock	1767	3.247		mur12_h04_2dpi	mur12	nctc	12	h04	hfhs	2	mock	31000000	7.491
	mur10_H5_Uterus	mur10	nctc	12	H5	HFHS	Uterus	mock	1495127	6.175		mur12_h05_2dpi	mur12	nctc	12	h05	hfhs	2	mock	12400000	7.093
	mur10_H6_Uterus	mur10	nctc	12	H6	HFHS	Uterus	mock	5458976	6.737		mur12_h06_2dpi	mur12	nctc	12	h06	hfhs	2	mock	37000000	7.568
	mur10_H7_Uterus	mur10	nctc	12	H7	HFHS	Uterus	mock	1025501	6.011		mur12_h07_2dpi	mur12	nctc	12	h07	hfhs	2	mock	53000000	7.724
	mur10_H8_Uterus	mur10	nctc	12	H8	HFHS	Uterus	mock	6527	3.815		mur12_h08_2dpi	mur12	nctc	12	h08	hfhs	2	mock	23000000	7.362
	mur10_H9_Uterus	mur10	nctc	12	H9	HFHS	Uterus	mock	0	0		mur12_c01_3dpi	mur12	nctc	12	c01	control	3	mock	34000000	7.531
	mur10_H10_Uterus	mur10	nctc	12	H10	HFHS	Uterus	mock	0	0		mur12_c02_3dpi	mur12	nctc	12	c02	control	3	mock	22000000	7.342
	mur10_H11_Uterus	mur10	nctc	12	H11	HFHS	Uterus	mock	0	0		mur12_c03_3dpi	mur12	nctc	12	c03	control	3	mock	8400000	6.924
	mur10_C1_Vagina	mur10	nctc	12	C1	Control	Vagina	mock	0	0		mur12_c04_3dpi	mur12	nctc	12	c04	control	3	mock	124000	5.093
	mur10_C2_Vagina	mur10	nctc	12	C2	Control	Vagina	mock	excluded - no weight	excluded - no weight		mur12_c05_3dpi	mur12	nctc	12	c05	control	3	mock	25000000	7.398
	mur10_C3_Vagina	mur10	nctc	12	C3	Control	Vagina	mock	607639	5.784		mur12_c06_3dpi	mur12	nctc	12	c06	control	3	mock	62000000	7.792
	mur10_C4_Vagina	mur10	nctc	12	C4	Control	Vagina	mock	30201342	7.48		mur12_c07_3dpi	mur12	nctc	12	c07	control	3	mock	28000000	7.447
	mur10_C5_Vagina	mur10	nctc	12	C5	Control	Vagina	mock	0	0		mur12_c08_3dpi	mur12	nctc	12	c08	control	3	mock	9200000	6.964
	mur10_C6_Vagina	mur10	nctc	12	C6	Control	Vagina	mock	0	0		mur12_h01_3dpi	mur12	nctc	12	h01	hfhs	3	mock	42000000	7.623
	mur10_C7_Vagina	mur10	nctc	12	C7	Control	Vagina	mock	0	0		mur12_h02_3dpi	mur12	nctc	12	h02	hfhs	3	mock	4500000	6.653
	mur10_C8_Vagina	mur10	nctc	12	C8	Control	Vagina	mock	0	0		mur12_h03_3dpi	mur12	nctc	12	h03	hfhs	3	mock	10700000	7.029
	mur10_C9_Vagina	mur10	nctc	12	C9	Control	Vagina	mock	81497797	7.911		mur12_h04_3dpi	mur12	nctc	12	h04	hfhs	3	mock	7400000	6.869
	mur10_C10_Vagina	mur10	nctc	12	C10	Control	Vagina	mock	0	0		mur12_h05_3dpi	mur12	nctc	12	h05	hfhs	3	mock	4200000	6.623
	mur10_C11_Vagina	mur10	nctc	12	C11	Control	Vagina	mock	4630	3.666		mur12_h06_3dpi	mur12	nctc	12	h06	hfhs	3	mock	4000000	6.602
	mur10_C12_Vagina	mur10	nctc	12	C12	Control	Vagina	mock	313076	5.496		mur12_h07_3dpi	mur12	nctc	12	h07	hfhs	3	mock	8500000	6.929
	mur10_H12_Vagina	mur10	nctc	12	H12	HFHS	Vagina	mock	0	0		mur12_h08_3dpi	mur12	nctc	12	h08	hfhs	3	mock	2500000	6.398
	mur10_H13_Vagina	mur10	nctc	12	H13	HFHS	Vagina	mock	1328740	6.123		mur12_c01_7dpi	mur12	nctc	12	c01	control	7	mock	0	0
	mur10_H14_Vagina	mur10	nctc	12	H14	HFHS	Vagina	mock	180790960	8.257		mur12_c02_7dpi	mur12	nctc	12	c02	control	7	mock	0	0
	mur10_H15_Vagina	mur10	nctc	12	H15	HFHS	Vagina	mock	13333	4.125		mur12_c03_7dpi	mur12	nctc	12	c03	control	7	mock	57000000	7.756
	mur10_H16_Vagina	mur10	nctc	12	H16	HFHS	Vagina	mock	102173913	8.009		mur12_c04_7dpi	mur12	nctc	12	c04	control	7	mock	0	0
	mur10_C13_Vagina	mur10	nctc	12	C13	Control	Vagina	mock	1693548	6.229		mur12_c05_7dpi	mur12	nctc	12	c05	control	7	mock	0	0
	mur10_C14_Vagina	mur10	nctc	12	C14	Control	Vagina	mock	0	0		mur12_c06_7dpi	mur12	nctc	12	c06	control	7	mock	0	0
	mur10_C15_Vagina	mur10	nctc	12	C15	Control	Vagina	mock	0	0		mur12_c07_7dpi	mur12	nctc	12	c07	control	7	mock	0	0
	mur10_H12_Cervix	mur10	nctc	12	H12	HFHS	Cervix	mock	0	0		mur12_c08_7dpi	mur12	nctc	12	c08	control	7	mock	14500000	7.161
	mur10_H13_Cervix	mur10	nctc	12	H13	HFHS	Cervix	mock	564263	5.751		mur12_h01_7dpi	mur12	nctc	12	h01	hfhs	7	mock	1200000	6.079
	mur10_H14_Cervix	mur10	nctc	12	H14	HFHS	Cervix	mock	84006462	7.924		mur12_h02_7dpi	mur12	nctc	12	h02	hfhs	7	mock	122000000	8.086
	mur10_H15_Cervix	mur10	nctc	12	H15	HFHS	Cervix	mock	0	0		mur12_h03_7dpi	mur12	nctc	12	h03	hfhs	7	mock	20100000	7.303
	mur10_H16_Cervix	mur10	nctc	12	H16	HFHS	Cervix	mock	170000000	8.23		mur12_h04_7dpi	mur12	nctc	12	h04	hfhs	7	mock	21000000	7.322
	mur10_C1_Cervix	mur10	nctc	12	C1	Control	Cervix	mock	0	0		mur12_h05_7dpi	mur12	nctc	12	h05	hfhs	7	mock	6900000	6.839
	mur10_C2_Cervix	mur10	nctc	12	C2	Control	Cervix	mock	excluded - no weight	excluded - no weight		mur12_h06_7dpi	mur12	nctc	12	h06	hfhs	7	mock	6500000	6.813
	mur10_C3_Cervix	mur10	nctc	12	C3	Control	Cervix	mock	1024390	6.01		mur12_h07_7dpi	mur12	nctc	12	h07	hfhs	7	mock	12200000	7.086
	mur10_H12_Uterus	mur10	nctc	12	H12	HFHS	Uterus	mock	0	0		mur12_h08_7dpi	mur12	nctc	12	h08	hfhs	7	mock		0
	mur10_H13_Uterus	mur10	nctc	12	H13	HFHS	Uterus	mock	0	0		mur11_c01_1dpi	mur11	nctc	12	c01	control	1	mock	7900000	6.898
	mur10_H14_Uterus	mur10	nctc	12	H14	HFHS	Uterus	mock	22988246	7.362		mur11_c02_1dpi	mur11	nctc	12	c02	control	1	mock	1610000	6.207
	mur10_H15_Uterus	mur10	nctc	12	H15	HFHS	Uterus	mock	0	0		mur11_c03_1dpi	mur11	nctc	12	c03	control	1	mock	10500000	7.021
	mur10_H16_Uterus	mur10	nctc	12	H16	HFHS	Uterus	mock	5382	3.731		mur11_h01_1dpi	mur11	nctc	12	h01	hfhs	1	mock	7900000	6.898
	mur10_C4_Cervix	mur10	nctc	12	C4	Control	Cervix	mock	33849130	7.53		mur11_h02_1dpi	mur11	nctc	12	h02	hfhs	1	mock	1610000	6.207
	mur10_C5_Cervix	mur10	nctc	12	C5	Control	Cervix	mock	0	0		mur11_h03_1dpi	mur11	nctc	12	h03	hfhs	1	mock	10500000	7.021
	mur10_C6_Cervix	mur10	nctc	12	C6	Control	Cervix	mock	0	0		mur11_h04_1dpi	mur11	nctc	12	h04	hfhs	1	mock	33000000	7.519
	mur10_C7_Cervix	mur10	nctc	12	C7	Control	Cervix	mock	0	0		mur11_h05_1dpi	mur11	nctc	12	h05	hfhs	1	mock	7200000	6.857
	mur10_C8_Cervix	mur10	nctc	12	C8	Control	Cervix	mock	0	0		mur11_h06_1dpi	mur11	nctc	12	h06	hfhs	1	mock	76000000	7.881
	mur10_C9_Cervix	mur10	nctc	12	C9	Control	Cervix	mock	112903226	8.053		mur11_c01_2dpi	mur11	nctc	12	c01	control	2	mock	70000000	7.845
	mur10_C10_Cervix	mur10	nctc	12	C10	Control	Cervix	mock	0	0		mur11_c02_2dpi	mur11	nctc	12	c02	control	2	mock	48000000	7.681
	mur10_C11_Cervix	mur10	nctc	12	C11	Control	Cervix	mock	0	0		mur11_c03_2dpi	mur11	nctc	12	c03	control	2	mock	34000000	7.531
	mur10_C12_Cervix	mur10	nctc	12	C12	Control	Cervix	mock	161202	5.207		mur11_h01_2dpi	mur11	nctc	12	h01	hfhs	2	mock	16400000	7.215
	mur10_C13_Cervix	mur10	nctc	12	C13	Control	Cervix	mock	2744565	6.438		mur11_h02_2dpi	mur11	nctc	12	h02	hfhs	2	mock	43000000	7.633
	mur10_C14_Cervix	mur10	nctc	12	C14	Control	Cervix	mock	0	0		mur11_h03_2dpi	mur11	nctc	12	h03	hfhs	2	mock	57000000	7.756
	mur10_C15_Cervix	mur10	nctc	12	C15	Control	Cervix	mock	0	0		mur11_h04_2dpi	mur11	nctc	12	h04	hfhs	2	mock	31000000	7.491
	mur10_C1_Uterus	mur10	nctc	12	C1	Control	Uterus	mock	0	0		mur11_h05_2dpi	mur11	nctc	12	h05	hfhs	2	mock	9100000	6.959
	mur10_C2_Uterus	mur10	nctc	12	C2	Control	Uterus	mock	0	0		mur11_h06_2dpi	mur11	nctc	12	h06	hfhs	2	mock	5400000	6.732
	mur10_C3_Uterus	mur10	nctc	12	C3	Control	Uterus	mock	0	0		mur11_c01_3dpi	mur11	nctc	12	c01	control	3	mock	760000	5.881
	mur10_C4_Uterus	mur10	nctc	12	C4	Control	Uterus	mock	8130	3.91		mur11_c02_3dpi	mur11	nctc	12	c02	control	3	mock	11000	4.041
	mur10_C5_Uterus	mur10	nctc	12	C5	Control	Uterus	mock	0	0		mur11_c03_3dpi	mur11	nctc	12	c03	control	3	mock	23000000	7.362
	mur10_C6_Uterus	mur10	nctc	12	C6	Control	Uterus	mock	0	0		mur11_h01_3dpi	mur11	nctc	12	h01	hfhs	3	mock	35000000	7.544
	mur10_C7_Uterus	mur10	nctc	12	C7	Control	Uterus	mock	0	0		mur11_h02_3dpi	mur11	nctc	12	h02	hfhs	3	mock	610000	5.785
	mur10_C8_Uterus	mur10	nctc	12	C8	Control	Uterus	mock	0	0		mur11_h03_3dpi	mur11	nctc	12	h03	hfhs	3	mock	13800000	7.14
	mur10_C9_Uterus	mur10	nctc	12	C9	Control	Uterus	mock	890	2.949		mur11_h04_3dpi	mur11	nctc	12	h04	hfhs	3	mock	4300000	6.633
	mur10_C10_Uterus	mur10	nctc	12	C10	Control	Uterus	mock	0	0		mur11_h05_3dpi	mur11	nctc	12	h05	hfhs	3	mock	12400000	7.093
	mur10_C11_Uterus	mur10	nctc	12	C11	Control	Uterus	mock	0	0		mur11_h06_3dpi	mur11	nctc	12	h06	hfhs	3	mock	6400000	6.806
	mur10_C12_Uterus	mur10	nctc	12	C12	Control	Uterus	mock	0	0		mur11_c01_7dpi	mur11	nctc	12	c01	control	7	mock	310000	5.491
	mur10_C13_Uterus	mur10	nctc	12	C13	Control	Uterus	mock	630	2.799		mur11_c02_7dpi	mur11	nctc	12	c02	control	7	mock	240000	5.38
	mur10_C14_Uterus	mur10	nctc	12	C14	Control	Uterus	mock	0	0		mur11_c03_7dpi	mur11	nctc	12	c03	control	7	mock	34000	4.531
	mur10_C15_Uterus	mur10	nctc	12	C15	Control	Uterus	mock	0	0		mur11_h01_7dpi	mur11	nctc	12	h01	hfhs	7	mock	0	0
	mur09_H04_Vagina	mur09	a909	12	H04	hfhs	Vagina	mock	0	0		mur11_h02_7dpi	mur11	nctc	12	h02	hfhs	7	mock	2000	3.301
	mur09_H04_Cervix	mur09	a909	12	H04	hfhs	Cervix	mock	0	0		mur11_h03_7dpi	mur11	nctc	12	h03	hfhs	7	mock	5400000	6.732
	mur09_H04_Uterus	mur09	a909	12	H04	hfhs	Uterus	mock	0	0		mur11_h04_7dpi	mur11	nctc	12	h04	hfhs	7	mock	12500000	7.097
	mur09_H05_Vagina	mur09	a909	12	H05	hfhs	Vagina	mock	0	0		mur11_h05_7dpi	mur11	nctc	12	h05	hfhs	7	mock	10000000	7
	mur09_H06_Vagina	mur09	a909	12	H06	hfhs	Vagina	mock	0	0		mur11_h06_7dpi	mur11	nctc	12	h06	hfhs	7	mock	11200000	7.049
	mur09_H05_Cervix	mur09	a909	12	H05	hfhs	Cervix	mock	0	0		mur10_c01_1dpi	mur10	nctc	12	c01	control	1	mock	35000000	7.544
	mur09_H06_Cervix	mur09	a909	12	H06	hfhs	Cervix	mock	0	0		mur10_c010_1dpi	mur10	nctc	12	c010	control	1	mock	82000000	7.914
	mur09_H05_Uterus	mur09	a909	12	H05	hfhs	Uterus	mock	0	0		mur10_c011_1dpi	mur10	nctc	12	c011	control	1	mock	73000000	7.863
	mur09_H06_Uterus	mur09	a909	12	H06	hfhs	Uterus	mock	0	0		mur10_c012_1dpi	mur10	nctc	12	c012	control	1	mock	115000000	8.061
	mur09_C04_Vagina	mur09	a909	12	C04	control	Vagina	mock	0	0		mur10_c013_1dpi	mur10	nctc	12	c013	control	1	mock	81000000	7.908
	mur09_C05_Vagina	mur09	a909	12	C05	control	Vagina	mock	312500	5.495		mur10_c014_1dpi	mur10	nctc	12	c014	control	1	mock	57000000	7.756
	mur09_C06_Vagina	mur09	a909	12	C06	control	Vagina	mock	0	0		mur10_c015_1dpi	mur10	nctc	12	c015	control	1	mock	21800000	7.338
	mur09_C07_Vagina	mur09	a909	12	C07	control	Vagina	mock	0	0		mur10_c02_1dpi	mur10	nctc	12	c02	control	1	mock	50000000	7.699
	mur09_C04_Cervix	mur09	a909	12	C04	control	Cervix	mock	0	0		mur10_c03_1dpi	mur10	nctc	12	c03	control	1	mock	17700000	7.248
	mur09_C05_Cervix	mur09	a909	12	C05	control	Cervix	mock	0	0		mur10_c04_1dpi	mur10	nctc	12	c04	control	1	mock	4100000	6.613
	mur09_C06_Cervix	mur09	a909	12	C06	control	Cervix	mock	0	0		mur10_c05_1dpi	mur10	nctc	12	c05	control	1	mock	50000000	7.699
	mur09_C07_Cervix	mur09	a909	12	C07	control	Cervix	mock	0	0		mur10_c06_1dpi	mur10	nctc	12	c06	control	1	mock	6300000	6.799
	mur09_C04_Uterus	mur09	a909	12	C04	control	Uterus	mock	0	0		mur10_c07_1dpi	mur10	nctc	12	c07	control	1	mock	277000000	8.442
	mur09_C05_Uterus	mur09	a909	12	C05	control	Uterus	mock	0	0		mur10_c08_1dpi	mur10	nctc	12	c08	control	1	mock	15000000	7.176
	mur09_C06_Uterus	mur09	a909	12	C06	control	Uterus	mock	0	0		mur10_c09_1dpi	mur10	nctc	12	c09	control	1	mock	70000000	7.845
	mur09_C07_Uterus	mur09	a909	12	C07	control	Uterus	mock	0	0		mur10_h010_1dpi	mur10	nctc	12	h010	hfhs	1	mock	13000000	7.114
	mur08_H01_Vagina	mur08	a909	12	H01	hfhs	Vagina	mock	9.28571e+08	8.968		mur10_h011_1dpi	mur10	nctc	12	h011	hfhs	1	mock	21200000	7.326
	mur08_H02_Vagina	mur08	a909	12	H02	hfhs	Vagina	mock	0	0		mur10_h012_1dpi	mur10	nctc	12	h012	hfhs	1	mock	54000000	7.732
	mur08_H03_Vagina	mur08	a909	12	H03	hfhs	Vagina	mock	0	0		mur10_h013_1dpi	mur10	nctc	12	h013	hfhs	1	mock	19200000	7.283
	mur08_H01_Cervix	mur08	a909	12	H01	hfhs	Cervix	mock	1107986502	9.045		mur10_h014_1dpi	mur10	nctc	12	h014	hfhs	1	mock	21400000	7.33
	mur08_H02_Cervix	mur08	a909	12	H02	hfhs	Cervix	mock	0	0		mur10_h015_1dpi	mur10	nctc	12	h015	hfhs	1	mock	9700000	6.987
	mur08_H03_Cervix	mur08	a909	12	H03	hfhs	Cervix	mock	0	0		mur10_h016_1dpi	mur10	nctc	12	h016	hfhs	1	mock	28200000	7.45
	mur08_H01_Uterus	mur08	a909	12	H01	hfhs	Uterus	mock	359947644	8.556		mur10_h05_1dpi	mur10	nctc	12	h05	hfhs	1	mock	7400000	6.869
	mur08_H02_Uterus	mur08	a909	12	H02	hfhs	Uterus	mock	0	0		mur10_h06_1dpi	mur10	nctc	12	h06	hfhs	1	mock	39000000	7.591
	mur08_H03_Uterus	mur08	a909	12	H03	hfhs	Uterus	mock	0	0		mur10_h07_1dpi	mur10	nctc	12	h07	hfhs	1	mock	68000000	7.833
	mur08_C01_Vagina	mur08	a909	12	C01	control	Vagina	mock	3.81526e+08	8.582		mur10_h08_1dpi	mur10	nctc	12	h08	hfhs	1	mock	65000000	7.813
	mur08_C02_Vagina	mur08	a909	12	C02	control	Vagina	mock	2.02934e+08	8.307		mur10_h09_1dpi	mur10	nctc	12	h09	hfhs	1	mock	41000000	7.613
	mur08_C03_Vagina	mur08	a909	12	C03	control	Vagina	mock	0	0		mur10_c01_2dpi	mur10	nctc	12	c01	control	2	mock	62000000	7.792
	mur08_C01_Cervix	mur08	a909	12	C01	control	Cervix	mock	4.33333e+08	8.637		mur10_c010_2dpi	mur10	nctc	12	c010	control	2	mock	5100000	6.708
	mur08_C02_Cervix	mur08	a909	12	C02	control	Cervix	mock	1163793103	9.066		mur10_c011_2dpi	mur10	nctc	12	c011	control	2	mock	12200000	7.086
	mur08_C03_Cervix	mur08	a909	12	C03	control	Cervix	mock	0	0		mur10_c012_2dpi	mur10	nctc	12	c012	control	2	mock	790000	5.898
	mur08_C01_Uterus	mur08	a909	12	C01	control	Uterus	mock	5.92543e+07	7.773		mur10_c013_2dpi	mur10	nctc	12	c013	control	2	mock	700000	5.845
	mur08_C02_Uterus	mur08	a909	12	C02	control	Uterus	mock	258876	5.413		mur10_c014_2dpi	mur10	nctc	12	c014	control	2	mock	53000000	7.724
	mur08_C03_Uterus	mur08	a909	12	C03	control	Uterus	mock	0	0		mur10_c015_2dpi	mur10	nctc	12	c015	control	2	mock	14200000	7.152
	mur07_H01_Vagina	mur07	nctc	12	H01	HFHS	Vagina	mock	7.67263e+06	6.885		mur10_c02_2dpi	mur10	nctc	12	c02	control	2	mock	35000000	7.544
	mur07_H02_Vagina	mur07	nctc	12	H02	HFHS	Vagina	mock	5.79345e+07	7.763		mur10_c03_2dpi	mur10	nctc	12	c03	control	2	mock	33000	4.519
	mur07_H03_Vagina	mur07	nctc	12	H03	HFHS	Vagina	mock	6.81199e+07	7.833		mur10_c04_2dpi	mur10	nctc	12	c04	control	2	mock	25000000	7.398
	mur07_H01_Cervix	mur07	nctc	12	H01	HFHS	Cervix	mock	8.29493e+06	6.919		mur10_c05_2dpi	mur10	nctc	12	c05	control	2	mock	16300000	7.212
	mur07_H02_Cervix	mur07	nctc	12	H02	HFHS	Cervix	mock	1.24542e+08	8.095		mur10_c06_2dpi	mur10	nctc	12	c06	control	2	mock	6900000	6.839
	mur07_H03_Cervix	mur07	nctc	12	H03	HFHS	Cervix	mock	2.30461e+07	7.363		mur10_c07_2dpi	mur10	nctc	12	c07	control	2	mock	7000000	6.845
	mur07_H01_Uterus	mur07	nctc	12	H01	HFHS	Uterus	mock	0	0		mur10_c08_2dpi	mur10	nctc	12	c08	control	2	mock	24000000	7.38
	mur07_H02_Uterus	mur07	nctc	12	H02	HFHS	Uterus	mock	14649.7	4.166		mur10_c09_2dpi	mur10	nctc	12	c09	control	2	mock	8900000	6.949
	mur07_H03_Uterus	mur07	nctc	12	H03	HFHS	Uterus	mock	0	0		mur10_h010_2dpi	mur10	nctc	12	h010	hfhs	2	mock	65000000	7.813
	mur07_H04_Vagina	mur07	nctc	12	H04	HFHS	Vagina	mock	1.25654e+08	8.099		mur10_h011_2dpi	mur10	nctc	12	h011	hfhs	2	mock	91000000	7.959
	mur07_H05_Vagina	mur07	nctc	12	H05	HFHS	Vagina	mock	0	0		mur10_h012_2dpi	mur10	nctc	12	h012	hfhs	2	mock	28000000	7.447
	mur07_H06_Vagina	mur07	nctc	12	H06	HFHS	Vagina	mock	5.28455e+07	7.723		mur10_h013_2dpi	mur10	nctc	12	h013	hfhs	2	mock	136000000	8.134
	mur07_H07_Vagina	mur07	nctc	12	H07	HFHS	Vagina	mock	2.86738e+07	7.457		mur10_h014_2dpi	mur10	nctc	12	h014	hfhs	2	mock	107000000	8.029
	mur07_H04_Cervix	mur07	nctc	12	H04	HFHS	Cervix	mock	2.29961e+07	7.362		mur10_h015_2dpi	mur10	nctc	12	h015	hfhs	2	mock	49000000	7.69
	mur07_H05_Cervix	mur07	nctc	12	H05	HFHS	Cervix	mock	0	0		mur10_h016_2dpi	mur10	nctc	12	h016	hfhs	2	mock	2700000	6.431
	mur07_H06_Cervix	mur07	nctc	12	H06	HFHS	Cervix	mock	7.55988e+07	7.879		mur10_h05_2dpi	mur10	nctc	12	h05	hfhs	2	mock	30000000	7.477
	mur07_H07_Cervix	mur07	nctc	12	H07	HFHS	Cervix	mock	8.77743e+07	7.943		mur10_h06_2dpi	mur10	nctc	12	h06	hfhs	2	mock	13900000	7.143
	mur07_H04_Uterus	mur07	nctc	12	H04	HFHS	Uterus	mock	1.04275e+07	7.018		mur10_h07_2dpi	mur10	nctc	12	h07	hfhs	2	mock	3400000	6.531
	mur07_H05_Uterus	mur07	nctc	12	H05	HFHS	Uterus	mock	0	0		mur10_h08_2dpi	mur10	nctc	12	h08	hfhs	2	mock	97000000	7.987
	mur07_H06_Uterus	mur07	nctc	12	H06	HFHS	Uterus	mock	2.30035e+06	6.362		mur10_h09_2dpi	mur10	nctc	12	h09	hfhs	2	mock	40000000	7.602
	mur07_H07_Uterus	mur07	nctc	12	H07	HFHS	Uterus	mock	0	0		mur10_c01_3dpi	mur10	nctc	12	c01	control	3	mock	94000000	7.973
	mur07_C01_Vagina	mur07	nctc	12	C01	control	Vagina	mock	2.57827e+07	7.411		mur10_c010_3dpi	mur10	nctc	12	c010	control	3	mock	6900000	6.839
	mur07_C02_Vagina	mur07	nctc	12	C02	control	Vagina	mock	1.32219e+07	7.121		mur10_c011_3dpi	mur10	nctc	12	c011	control	3	mock	5300000	6.724
	mur07_C03_Vagina	mur07	nctc	12	C03	control	Vagina	mock	3.68526e+07	7.566		mur10_c012_3dpi	mur10	nctc	12	c012	control	3	mock	5500000	6.74
	mur07_C04_Vagina	mur07	nctc	12	C04	control	Vagina	mock	5.3913e+07	7.732		mur10_c013_3dpi	mur10	nctc	12	c013	control	3	mock	3800000	6.58
	mur07_C05_Vagina	mur07	nctc	12	C05	control	Vagina	mock	144068	5.159		mur10_c014_3dpi	mur10	nctc	12	c014	control	3	mock	8000	3.903
	mur07_C06_Vagina	mur07	nctc	12	C06	control	Vagina	mock	68720.4	4.837		mur10_c015_3dpi	mur10	nctc	12	c015	control	3	mock	5100000	6.708
	mur07_C07_Vagina	mur07	nctc	12	C07	control	Vagina	mock	128600823	8.109		mur10_c02_3dpi	mur10	nctc	12	c02	control	3	mock	12600000	7.1
	mur07_C08_Vagina	mur07	nctc	12	C08	control	Vagina	mock	1.08802e+07	7.037		mur10_c03_3dpi	mur10	nctc	12	c03	control	3	mock	0	0
	mur07_C01_Cervix	mur07	nctc	12	C01	control	Cervix	mock	6.80191e+07	7.833		mur10_c04_3dpi	mur10	nctc	12	c04	control	3	mock	4500000	6.653
	mur07_C02_Cervix	mur07	nctc	12	C02	control	Cervix	mock	363409	5.56		mur10_c05_3dpi	mur10	nctc	12	c05	control	3	mock	0	0
	mur07_C03_Cervix	mur07	nctc	12	C03	control	Cervix	mock	5.33333e+07	7.727		mur10_c06_3dpi	mur10	nctc	12	c06	control	3	mock	0	0
	mur07_C04_Cervix	mur07	nctc	12	C04	control	Cervix	mock	4.30712e+07	7.634		mur10_c07_3dpi	mur10	nctc	12	c07	control	3	mock	7300000	6.863
	mur07_C05_Cervix	mur07	nctc	12	C05	control	Cervix	mock	1.44981e+08	8.161		mur10_c08_3dpi	mur10	nctc	12	c08	control	3	mock	0	0
	mur07_C06_Cervix	mur07	nctc	12	C06	control	Cervix	mock	0	0		mur10_c09_3dpi	mur10	nctc	12	c09	control	3	mock	5800000	6.763
	mur07_C07_Cervix	mur07	nctc	12	C07	control	Cervix	mock	1.06205e+08	8.026		mur10_h010_3dpi	mur10	nctc	12	h010	hfhs	3	mock	1000	3
	mur07_C08_Cervix	mur07	nctc	12	C08	control	Cervix	mock	4.87078e+07	7.688		mur10_h011_3dpi	mur10	nctc	12	h011	hfhs	3	mock	15000	4.176
	mur07_C01_Uterus	mur07	nctc	12	C01	control	Uterus	mock	106476	5.027		mur10_h012_3dpi	mur10	nctc	12	h012	hfhs	3	mock	96000000	7.982
	mur07_C02_Uterus	mur07	nctc	12	C02	control	Uterus	mock	0	0		mur10_h013_3dpi	mur10	nctc	12	h013	hfhs	3	mock	1000	3
	mur07_C03_Uterus	mur07	nctc	12	C03	control	Uterus	mock	5.44554e+06	6.736		mur10_h014_3dpi	mur10	nctc	12	h014	hfhs	3	mock	17000000	7.23
	mur07_C04_Uterus	mur07	nctc	12	C04	control	Uterus	mock	2.28916e+07	7.36		mur10_h015_3dpi	mur10	nctc	12	h015	hfhs	3	mock	23200000	7.365
	mur07_C05_Uterus	mur07	nctc	12	C05	control	Uterus	mock	0	0		mur10_h016_3dpi	mur10	nctc	12	h016	hfhs	3	mock	1490000	6.173
	mur07_C06_Uterus	mur07	nctc	12	C06	control	Uterus	mock	0	0		mur10_h05_3dpi	mur10	nctc	12	h05	hfhs	3	mock	29000000	7.462
	mur07_C07_Uterus	mur07	nctc	12	C07	control	Uterus	mock	3.49265e+06	6.543		mur10_h06_3dpi	mur10	nctc	12	h06	hfhs	3	mock	8100000	6.908
	mur07_C08_Uterus	mur07	nctc	12	C08	control	Uterus	mock	2.39282e+06	6.379		mur10_h07_3dpi	mur10	nctc	12	h07	hfhs	3	mock	3700000	6.568
	mur06_H01_Vagina	mur06	nctc	12	H01	hfhs	Vagina	mock	0	0		mur10_h08_3dpi	mur10	nctc	12	h08	hfhs	3	mock	12000	4.079
	mur06_H02_Vagina	mur06	nctc	12	H02	hfhs	Vagina	mock	44466403	7.648		mur10_h09_3dpi	mur10	nctc	12	h09	hfhs	3	mock	0	0
	mur06_H03_Vagina	mur06	nctc	12	H03	hfhs	Vagina	mock	1140553	6.057		mur10_c01_7dpi	mur10	nctc	12	c01	control	7	mock	0	0
	mur06_H04_Vagina	mur06	nctc	12	H04	hfhs	Vagina	mock	2450980	6.389		mur10_c010_7dpi	mur10	nctc	12	c010	control	7	mock	0	0
	mur06_H01_Cervix	mur06	nctc	12	H01	hfhs	Cervix	mock	0	0		mur10_c011_7dpi	mur10	nctc	12	c011	control	7	mock	0	0
	mur06_H02_Cervix	mur06	nctc	12	H02	hfhs	Cervix	mock	0	0		mur10_c012_7dpi	mur10	nctc	12	c012	control	7	mock	6000	3.778
	mur06_H03_Cervix	mur06	nctc	12	H03	hfhs	Cervix	mock	0	0		mur10_c013_7dpi	mur10	nctc	12	c013	control	7	mock	73000	4.863
	mur06_H04_Cervix	mur06	nctc	12	H04	hfhs	Cervix	mock	27718550	7.443		mur10_c014_7dpi	mur10	nctc	12	c014	control	7	mock	0	0
	mur06_H01_Uterus	mur06	nctc	12	H01	hfhs	Uterus	mock	0	0		mur10_c015_7dpi	mur10	nctc	12	c015	control	7	mock	7000	3.845
	mur06_H02_Uterus	mur06	nctc	12	H02	hfhs	Uterus	mock	0	0		mur10_c02_7dpi	mur10	nctc	12	c02	control	7	mock	28000000	7.447
	mur06_H03_Uterus	mur06	nctc	12	H03	hfhs	Uterus	mock	0	0		mur10_c03_7dpi	mur10	nctc	12	c03	control	7	mock	1880000	6.274
	mur06_H04_Uterus	mur06	nctc	12	H04	hfhs	Uterus	mock	51948	4.716		mur10_c04_7dpi	mur10	nctc	12	c04	control	7	mock	4200000	6.623
	mur06_H05_Vagina	mur06	nctc	12	H05	hfhs	Vagina	mock	18784	4.274		mur10_c05_7dpi	mur10	nctc	12	c05	control	7	mock	0	0
	mur06_H06_Vagina	mur06	nctc	12	H06	hfhs	Vagina	mock	25308	4.403		mur10_c06_7dpi	mur10	nctc	12	c06	control	7	mock	0	0
	mur06_H05_Cervix	mur06	nctc	12	H05	hfhs	Cervix	mock	7692308	6.886		mur10_c07_7dpi	mur10	nctc	12	c07	control	7	mock	0	0
	mur06_H06_Cervix	mur06	nctc	12	H06	hfhs	Cervix	mock	6425234	6.808		mur10_c08_7dpi	mur10	nctc	12	c08	control	7	mock	0	0
	mur06_H05_Uterus	mur06	nctc	12	H05	hfhs	Uterus	mock	3684971	6.566		mur10_c09_7dpi	mur10	nctc	12	c09	control	7	mock	11900000	7.076
	mur06_H06_Uterus	mur06	nctc	12	H06	hfhs	Uterus	mock	2017654	6.305		mur10_h010_7dpi	mur10	nctc	12	h010	hfhs	7	mock	20000000	7.301
	mur06_C01_Vagina	mur06	nctc	12	C01	control	Vagina	mock	0	0		mur10_h011_7dpi	mur10	nctc	12	h011	hfhs	7	mock	66000	4.82
	mur06_C02_Vagina	mur06	nctc	12	C02	control	Vagina	mock	14493	4.161		mur10_h012_7dpi	mur10	nctc	12	h012	hfhs	7	mock	0	0
	mur06_C03_Vagina	mur06	nctc	12	C03	control	Vagina	mock	0	0		mur10_h013_7dpi	mur10	nctc	12	h013	hfhs	7	mock	55000	4.74
	mur06_C04_Vagina	mur06	nctc	12	C04	control	Vagina	mock	55272109	7.743		mur10_h014_7dpi	mur10	nctc	12	h014	hfhs	7	mock	7600000	6.881
	mur06_C05_Vagina	mur06	nctc	12	C05	control	Vagina	mock	110422	5.043		mur10_h015_7dpi	mur10	nctc	12	h015	hfhs	7	mock	0	0
	mur06_C06_Vagina	mur06	nctc	12	C06	control	Vagina	mock	0	0		mur10_h016_7dpi	mur10	nctc	12	h016	hfhs	7	mock	24000000	7.38
	mur06_C07_Vagina	mur06	nctc	12	C07	control	Vagina	mock	77381	4.889		mur10_h05_7dpi	mur10	nctc	12	h05	hfhs	7	mock	40000000	7.602
	mur06_C08_Vagina	mur06	nctc	12	C08	control	Vagina	mock	38793103	7.589		mur10_h06_7dpi	mur10	nctc	12	h06	hfhs	7	mock	12400000	7.093
	mur06_C01_Cervix	mur06	nctc	12	C01	control	Cervix	mock	0	0		mur10_h07_7dpi	mur10	nctc	12	h07	hfhs	7	mock	6100000	6.785
	mur06_C02_Cervix	mur06	nctc	12	C02	control	Cervix	mock	0	0		mur10_h08_7dpi	mur10	nctc	12	h08	hfhs	7	mock	34000000	7.531
	mur06_C03_Cervix	mur06	nctc	12	C03	control	Cervix	mock	89285714	7.951		mur10_h09_7dpi	mur10	nctc	12	h09	hfhs	7	mock	0	0
	mur06_C04_Cervix	mur06	nctc	12	C04	control	Cervix	mock	16763006	7.224		mur08_c01_1dpi	mur08	a909	12	c01	control	1	mock	112000000	8.049
	mur06_C05_Cervix	mur06	nctc	12	C05	control	Cervix	mock	0	0		mur08_c01_2dpi	mur08	a909	12	c01	control	2	mock	5200000	6.716
	mur06_C06_Cervix	mur06	nctc	12	C06	control	Cervix	mock	0	0		mur08_c01_3dpi	mur08	a909	12	c01	control	3	mock	5400000	6.732
	mur06_C07_Cervix	mur06	nctc	12	C07	control	Cervix	mock	0	0		mur08_c01_7dpi	mur08	a909	12	c01	control	7	mock	3900000	6.591
	mur06_C08_Cervix	mur06	nctc	12	C08	control	Cervix	mock	3263403	6.514		mur08_c02_1dpi	mur08	a909	12	c02	control	1	mock	3100000	6.491
	mur06_C01_Uterus	mur06	nctc	12	C01	control	Uterus	mock	0	0		mur08_c02_2dpi	mur08	a909	12	c02	control	2	mock	41000000	7.613
	mur06_C02_Uterus	mur06	nctc	12	C02	control	Uterus	mock	0	0		mur08_c02_3dpi	mur08	a909	12	c02	control	3	mock	8700000	6.94
	mur06_H07_Vagina	mur06	nctc	12	H07	hfhs	Vagina	mock	593152	5.773		mur08_c02_7dpi	mur08	a909	12	c02	control	7	mock	13500000	7.13
	mur06_H08_Vagina	mur06	nctc	12	H08	hfhs	Vagina	mock	45945946	7.662		mur08_c03_1dpi	mur08	a909	12	c03	control	1	mock	12900000	7.111
	mur06_C03_Uterus	mur06	nctc	12	C03	control	Uterus	mock	3373702	6.528		mur08_c03_2dpi	mur08	a909	12	c03	control	2	mock	18700000	7.272
	mur06_C04_Uterus	mur06	nctc	12	C04	control	Uterus	mock	8817046	6.945		mur08_c03_3dpi	mur08	a909	12	c03	control	3	mock	930000	5.968
	mur06_H07_Cervix	mur06	nctc	12	H07	hfhs	Cervix	mock	0	0		mur08_c03_7dpi	mur08	a909	12	c03	control	7	mock	0	0
	mur06_H08_Cervix	mur06	nctc	12	H08	hfhs	Cervix	mock	0	0		mur08_c04_1dpi	mur08	a909	12	c04	control	1	mock	27000000	7.431
	mur06_C05_Uterus	mur06	nctc	12	C05	control	Uterus	mock	0	0		mur08_c04_2dpi	mur08	a909	12	c04	control	2	mock	16800000	7.225
	mur06_C06_Uterus	mur06	nctc	12	C06	control	Uterus	mock	0	0		mur08_c04_3dpi	mur08	a909	12	c04	control	3	mock	21000000	7.322
	mur06_H07_Uterus	mur06	nctc	12	H07	hfhs	Uterus	mock	0	0		mur08_c04_7dpi	mur08	a909	12	c04	control	7	mock	0	0
	mur06_H08_Uterus	mur06	nctc	12	H08	hfhs	Uterus	mock	2762646	6.441		mur08_c05_1dpi	mur08	a909	12	c05	control	1	mock	47000000	7.672
	mur06_C07_Uterus	mur06	nctc	12	C07	control	Uterus	mock	167436	5.224		mur08_c05_2dpi	mur08	a909	12	c05	control	2	mock	6300000	6.799
	mur06_C08_Uterus	mur06	nctc	12	C08	control	Uterus	mock	1736973	6.24		mur08_c05_3dpi	mur08	a909	12	c05	control	3	mock	820000	5.914
												mur08_c05_7dpi	mur08	a909	12	c05	control	7	mock	0	0
												mur08_c06_1dpi	mur08	a909	12	c06	control	1	mock	10000000	7
												mur08_c06_2dpi	mur08	a909	12	c06	control	2	mock	11000000	7.041
												mur08_c06_3dpi	mur08	a909	12	c06	control	3	mock	6100000	6.785
												mur08_c06_7dpi	mur08	a909	12	c06	control	7	mock	0	0
												mur08_c07_1dpi	mur08	a909	12	c07	control	1	mock	12900000	7.111
												mur08_c07_2dpi	mur08	a909	12	c07	control	2	mock	108000000	8.033
												mur08_c07_3dpi	mur08	a909	12	c07	control	3	mock	400000	5.602
												mur08_c07_7dpi	mur08	a909	12	c07	control	7	mock	0	0
												mur08_h01_1dpi	mur08	a909	12	h01	hfhs	1	mock	17200000	7.236
												mur08_h01_2dpi	mur08	a909	12	h01	hfhs	2	mock	6000000	6.778
												mur08_h01_3dpi	mur08	a909	12	h01	hfhs	3	mock	72000	4.857
												mur08_h01_7dpi	mur08	a909	12	h01	hfhs	7	mock	5400000	6.732
												mur08_h02_1dpi	mur08	a909	12	h02	hfhs	1	mock	43000000	7.633
												mur08_h02_2dpi	mur08	a909	12	h02	hfhs	2	mock	79000000	7.898
												mur08_h02_3dpi	mur08	a909	12	h02	hfhs	3	mock	87000000	7.94
												mur08_h02_7dpi	mur08	a909	12	h02	hfhs	7	mock	0	0
												mur08_h03_1dpi	mur08	a909	12	h03	hfhs	1	mock	39000000	7.591
												mur08_h03_2dpi	mur08	a909	12	h03	hfhs	2	mock	8400000	6.924
												mur08_h03_3dpi	mur08	a909	12	h03	hfhs	3	mock	6000000	6.778
												mur08_h03_7dpi	mur08	a909	12	h03	hfhs	7	mock	0	0
												mur08_h04_1dpi	mur08	a909	12	h04	hfhs	1	mock	21000000	7.322
												mur08_h04_2dpi	mur08	a909	12	h04	hfhs	2	mock	62000000	7.792
												mur08_h04_3dpi	mur08	a909	12	h04	hfhs	3	mock	24000000	7.38
												mur08_h04_7dpi	mur08	a909	12	h04	hfhs	7	mock	0	0
												mur08_h05_1dpi	mur08	a909	12	h05	hfhs	1	mock	6200000	6.792
												mur08_h05_2dpi	mur08	a909	12	h05	hfhs	2	mock	2800000	6.447
												mur08_h05_3dpi	mur08	a909	12	h05	hfhs	3	mock	21000000	7.322
												mur08_h05_7dpi	mur08	a909	12	h05	hfhs	7	mock	0	0
												mur08_h06_1dpi	mur08	a909	12	h06	hfhs	1	mock	23000000	7.362
												mur08_h06_2dpi	mur08	a909	12	h06	hfhs	2	mock	29000000	7.462
												mur08_h06_3dpi	mur08	a909	12	h06	hfhs	3	mock	3300000	6.519
												mur08_h06_7dpi	mur08	a909	12	h06	hfhs	7	mock	0	0
												mur07_c01_1dpi	mur07	nctc	12	c01	control	1	mock		7.74
												mur07_c02_1dpi	mur07	nctc	12	c02	control	1	mock		6.568
												mur07_c03_1dpi	mur07	nctc	12	c03	control	1	mock		7.69
												mur07_c04_1dpi	mur07	nctc	12	c04	control	1	mock		7.799
												mur07_c05_1dpi	mur07	nctc	12	c05	control	1	mock		7.663
												mur07_c06_1dpi	mur07	nctc	12	c06	control	1	mock		7.58
												mur07_c07_1dpi	mur07	nctc	12	c07	control	1	mock		7.025
												mur07_c08_1dpi	mur07	nctc	12	c08	control	1	mock		7.398
												mur07_h01_1dpi	mur07	nctc	12	h01	hfhs	1	mock		7.462
												mur07_h02_1dpi	mur07	nctc	12	h02	hfhs	1	mock		8.1
												mur07_h03_1dpi	mur07	nctc	12	h03	hfhs	1	mock		7.025
												mur07_h04_1dpi	mur07	nctc	12	h04	hfhs	1	mock		7.792
												mur07_h05_1dpi	mur07	nctc	12	h05	hfhs	1	mock		6.954
												mur07_h06_1dpi	mur07	nctc	12	h06	hfhs	1	mock		7.477
												mur07_h07_1dpi	mur07	nctc	12	h07	hfhs	1	mock		7.431
												mur07_c01_2dpi	mur07	nctc	12	c01	control	2	mock		7.643
												mur07_c02_2dpi	mur07	nctc	12	c02	control	2	mock		7.633
												mur07_c03_2dpi	mur07	nctc	12	c03	control	2	mock		7.708
												mur07_c04_2dpi	mur07	nctc	12	c04	control	2	mock		7.491
												mur07_c05_2dpi	mur07	nctc	12	c05	control	2	mock		8.193
												mur07_c06_2dpi	mur07	nctc	12	c06	control	2	mock		7.38
												mur07_c07_2dpi	mur07	nctc	12	c07	control	2	mock		7.613
												mur07_c08_2dpi	mur07	nctc	12	c08	control	2	mock		6.477
												mur07_h01_2dpi	mur07	nctc	12	h01	hfhs	2	mock		7.076
												mur07_h02_2dpi	mur07	nctc	12	h02	hfhs	2	mock		8.17
												mur07_h03_2dpi	mur07	nctc	12	h03	hfhs	2	mock		7.342
												mur07_h04_2dpi	mur07	nctc	12	h04	hfhs	2	mock		7.33
												mur07_h05_2dpi	mur07	nctc	12	h05	hfhs	2	mock		7.944
												mur07_h06_2dpi	mur07	nctc	12	h06	hfhs	2	mock		7.193
												mur07_h07_2dpi	mur07	nctc	12	h07	hfhs	2	mock		7.185
												mur07_c01_3dpi	mur07	nctc	12	c01	control	3	mock		7.064
												mur07_c02_3dpi	mur07	nctc	12	c02	control	3	mock		6.949
												mur07_c03_3dpi	mur07	nctc	12	c03	control	3	mock		6.724
												mur07_c04_3dpi	mur07	nctc	12	c04	control	3	mock		6.892
												mur07_c05_3dpi	mur07	nctc	12	c05	control	3	mock		5.643
												mur07_c06_3dpi	mur07	nctc	12	c06	control	3	mock		8.029
												mur07_c07_3dpi	mur07	nctc	12	c07	control	3	mock		6.633
												mur07_c08_3dpi	mur07	nctc	12	c08	control	3	mock		6.307
												mur07_h01_3dpi	mur07	nctc	12	h01	hfhs	3	mock		6.556
												mur07_h02_3dpi	mur07	nctc	12	h02	hfhs	3	mock		7.029
												mur07_h03_3dpi	mur07	nctc	12	h03	hfhs	3	mock		6.839
												mur07_h04_3dpi	mur07	nctc	12	h04	hfhs	3	mock		7.111
												mur07_h05_3dpi	mur07	nctc	12	h05	hfhs	3	mock		8.114
												mur07_h06_3dpi	mur07	nctc	12	h06	hfhs	3	mock		7.279
												mur07_h07_3dpi	mur07	nctc	12	h07	hfhs	3	mock		7.009
												mur07_c01_7dpi	mur07	nctc	12	c01	control	7	mock		6.613
												mur07_c02_7dpi	mur07	nctc	12	c02	control	7	mock		6.505
												mur07_c03_7dpi	mur07	nctc	12	c03	control	7	mock		5.919
												mur07_c04_7dpi	mur07	nctc	12	c04	control	7	mock		6.301
												mur07_c05_7dpi	mur07	nctc	12	c05	control	7	mock		4.342
												mur07_c06_7dpi	mur07	nctc	12	c06	control	7	mock		0
												mur07_c07_7dpi	mur07	nctc	12	c07	control	7	mock		6.544
												mur07_c08_7dpi	mur07	nctc	12	c08	control	7	mock		5.613
												mur07_h01_7dpi	mur07	nctc	12	h01	hfhs	7	mock		6.813
												mur07_h02_7dpi	mur07	nctc	12	h02	hfhs	7	mock		7.556
												mur07_h03_7dpi	mur07	nctc	12	h03	hfhs	7	mock		7.544
												mur07_h04_7dpi	mur07	nctc	12	h04	hfhs	7	mock		5.663
												mur07_h05_7dpi	mur07	nctc	12	h05	hfhs	7	mock		0
												mur07_h06_7dpi	mur07	nctc	12	h06	hfhs	7	mock		6.505
												mur07_h07_7dpi	mur07	nctc	12	h07	hfhs	7	mock		6.833
												mur06_c01_1dpi	mur06	nctc	12	c01	control	1	mock		8.348
												mur06_c02_1dpi	mur06	nctc	12	c02	control	1	mock		6.207
												mur06_c03_1dpi	mur06	nctc	12	c03	control	1	mock		7.117
												mur06_c04_1dpi	mur06	nctc	12	c04	control	1	mock		7.093
												mur06_c05_1dpi	mur06	nctc	12	c05	control	1	mock		7.732
												mur06_c06_1dpi	mur06	nctc	12	c06	control	1	mock		7.643
												mur06_c07_1dpi	mur06	nctc	12	c07	control	1	mock		7.929
												mur06_c08_1dpi	mur06	nctc	12	c08	control	1	mock		6.924
												mur06_h01_1dpi	mur06	nctc	12	h01	hfhs	1	mock		7.158
												mur06_h02_1dpi	mur06	nctc	12	h02	hfhs	1	mock		7.375
												mur06_h03_1dpi	mur06	nctc	12	h03	hfhs	1	mock		7.763
												mur06_h04_1dpi	mur06	nctc	12	h04	hfhs	1	mock		6.996
												mur06_h05_1dpi	mur06	nctc	12	h05	hfhs	1	mock		7.736
												mur06_h06_1dpi	mur06	nctc	12	h06	hfhs	1	mock		6.863
												mur06_h07_1dpi	mur06	nctc	12	h07	hfhs	1	mock		7.615
												mur06_h08_1dpi	mur06	nctc	12	h08	hfhs	1	mock		7.431
												mur06_c01_2dpi	mur06	nctc	12	c01	control	2	mock		7.38
												mur06_c02_2dpi	mur06	nctc	12	c02	control	2	mock		7.491
												mur06_c03_2dpi	mur06	nctc	12	c03	control	2	mock		7.531
												mur06_c04_2dpi	mur06	nctc	12	c04	control	2	mock		7.38
												mur06_c05_2dpi	mur06	nctc	12	c05	control	2	mock		6.949
												mur06_c06_2dpi	mur06	nctc	12	c06	control	2	mock		7.618
												mur06_c07_2dpi	mur06	nctc	12	c07	control	2	mock		7.756
												mur06_c08_2dpi	mur06	nctc	12	c08	control	2	mock		6.771
												mur06_h01_2dpi	mur06	nctc	12	h01	hfhs	2	mock		7.093
												mur06_h02_2dpi	mur06	nctc	12	h02	hfhs	2	mock		7.362
												mur06_h03_2dpi	mur06	nctc	12	h03	hfhs	2	mock		7.556
												mur06_h04_2dpi	mur06	nctc	12	h04	hfhs	2	mock		6.959
												mur06_h05_2dpi	mur06	nctc	12	h05	hfhs	2	mock		7.724
												mur06_h06_2dpi	mur06	nctc	12	h06	hfhs	2	mock		6.732
												mur06_h07_2dpi	mur06	nctc	12	h07	hfhs	2	mock		7.716
												mur06_h08_2dpi	mur06	nctc	12	h08	hfhs	2	mock		7.215
												mur06_c01_3dpi	mur06	nctc	12	c01	control	3	mock		7.34242
												mur06_c02_3dpi	mur06	nctc	12	c02	control	3	mock		7.77815
												mur06_c03_3dpi	mur06	nctc	12	c03	control	3	mock		7.01703
												mur06_c04_3dpi	mur06	nctc	12	c04	control	3	mock		5.49136
												mur06_c05_3dpi	mur06	nctc	12	c05	control	3	mock		7.41497
												mur06_c06_3dpi	mur06	nctc	12	c06	control	3	mock		7.49136
												mur06_c07_3dpi	mur06	nctc	12	c07	control	3	mock		7.30103
												mur06_c08_3dpi	mur06	nctc	12	c08	control	3	mock		6.66276
												mur06_h01_3dpi	mur06	nctc	12	h01	hfhs	3	mock	22000000	7.342
												mur06_h02_3dpi	mur06	nctc	12	h02	hfhs	3	mock	8300000	6.919
												mur06_h03_3dpi	mur06	nctc	12	h03	hfhs	3	mock	194000000	8.288
												mur06_h04_3dpi	mur06	nctc	12	h04	hfhs	3	mock	6100000	6.785
												mur06_h05_3dpi	mur06	nctc	12	h05	hfhs	3	mock	7900000	6.898
												mur06_h06_3dpi	mur06	nctc	12	h06	hfhs	3	mock	530000	5.724
												mur06_h07_3dpi	mur06	nctc	12	h07	hfhs	3	mock	142000000	8.152
												mur06_h08_3dpi	mur06	nctc	12	h08	hfhs	3	mock	14400000	7.158
												mur06_c01_7dpi	mur06	nctc	12	c01	control	7	mock	4000	3.602
												mur06_c02_7dpi	mur06	nctc	12	c02	control	7	mock	0	0
												mur06_c03_7dpi	mur06	nctc	12	c03	control	7	mock	22000000	7.342
												mur06_c04_7dpi	mur06	nctc	12	c04	control	7	mock	28000000	7.447
												mur06_c05_7dpi	mur06	nctc	12	c05	control	7	mock	6000000	6.778
												mur06_c06_7dpi	mur06	nctc	12	c06	control	7	mock	0	0
												mur06_c07_7dpi	mur06	nctc	12	c07	control	7	mock	135000	5.13
												mur06_c08_7dpi	mur06	nctc	12	c08	control	7	mock	117000	5.068
												mur06_h01_7dpi	mur06	nctc	12	h01	hfhs	7	mock	0	0
												mur06_h02_7dpi	mur06	nctc	12	h02	hfhs	7	mock	10000000	7
												mur06_h03_7dpi	mur06	nctc	12	h03	hfhs	7	mock	0	0
												mur06_h04_7dpi	mur06	nctc	12	h04	hfhs	7	mock	1100000	6.041
												mur06_h05_7dpi	mur06	nctc	12	h05	hfhs	7	mock	520000	5.716
												mur06_h06_7dpi	mur06	nctc	12	h06	hfhs	7	mock	61000	4.785
												mur06_h07_7dpi	mur06	nctc	12	h07	hfhs	7	mock	0	0
												mur06_h08_7dpi	mur06	nctc	12	h08	hfhs	7	mock	320000	5.505
[truncated: 5 more columns]

## Sheet: flow_antibodies
	Target​	Fluorophore​	Clone​	Cat. No.	Volume per sample (uL)
	CD3​	BV480​	145-2C11​	cat. 746368, BD Biosciences	0.5
	CD45​	BV605​	30-F11​	cat. 563053, BD Biosciences	0.25
	CD11b​	APC-Cy7​	M1/70​	cat. 561039	0.25
	CD11c​	BV785​	N418​	cat. 117335, BioLegend	0.25
	Ly6G​	AF700​	1A8​	cat. 561236, BD Biosciences	0.25
	NK1.1​	BUV737​	PK136​	cat. 741715, BD Biosciences	0.25
	CD19​	BB515​	1D3​	cat. 564509, BD Biosciences	0.25
	CD8a​	PE-Cy7​	QA17A07​	cat. 155018, BioLegend	0.25
	CD4​	BUV563​	GK1.5​	cat. 612923, BD Biosciences	0.25
	CD44	BUV805	IM7	cat. 741921, BD Biosciences	0.25
	CD64​	BV421​	X54-5/7.1​	cat. 139309, BioLegend	0.25
	MHCII​	BV650​	M5/114.15.2​	cat. 563415, BD Biosciences	0.25
	CD62L​	PE​	W18021D	cat. 161204, BioLegend	0.125
	CD69​	PE-CF594​	H1.2F3​	cat. 562455, BD Biosciences	0.25
	Ly-6C​	PerCP-Cy5.5​	HK1.4​	cat. 128012, BioLegend	0.25
	CD25​	APC​	PC61​	cat. 557192, BD Biosciences	0.125
	TCR γ/δ	PE-Cy5	GL-3	cat. 15-5711-82, ThermoFisher	0.25
	Live/dead	Zombie aqua			1

## Sheet: source_data_immune_cell_pop
	mouse_id	diet	tissue	infection	CD45+	CD3+ of CD45	CD4+ of CD3	CD4 naïve of CD3	T rm of CD3	CD8+ of CD3	CD8 naïve of CD3	double neg of CD3	gd T of CD3	NKT of CD3	B cell of CD45	llb/llc var of CD45	Myeloids	MHC-II of CD45	Monos of CD45	NKs of CD45	PMN of CD45	Other lymph	CD25 of CD3	CD44 of CD3	gd T of CD45	DCs of CD45	Macs of CD45	notes
	MUR16_C1	Control	vagina	gbs	34.902	2.24719	0	0	0	0	0	100	50	0	0	5.61798	4.49438	1.1236	0	0	1.1236	88.764	0	0	1.1236	0	0	sample excluded due to <100 CD45+ cells
	MUR16_C2	Control	vagina	gbs	17.3675	4.21053	50	0	50	0	0	25	25	0	0	15.7895	8.42105	3.15789	0	4.21053	1.05263	77.8947	50	0	1.05263	0	0	sample excluded due to <100 CD45+ cells
	MUR16_C3	Control	vagina	gbs	6.17978	6.89655	13.6364	0	4.54545	0	0	63.6364	22.7273	4.54545	3.44828	33.5423	9.40439	2.82132	1.25392	2.50784	6.26959	52.0376	4.54545	0	1.5674	0	0.31348
	MUR16_C4	Control	vagina	mock	4.32145	10.2964	1.51515	0	0	0	0	81.8182	27.2727	1.51515	5.46022	55.0702	17.4727	7.95632	1.40406	2.80811	21.2168	24.649	0	0	2.80811	1.40406	1.40406
	MUR16_C5	Control	vagina	mock	19.6885	4.51977	20.8333	0	0	0	0	70.8333	29.1667	12.5	1.69492	25.2354	11.4878	4.51977	0.564972	0.94162	7.53296	65.1601	4.16667	12.5	1.31827	0.94162	0.94162
	MUR16_H1	HFHS	vagina	gbs	7.02135	14.433	7.14286	0	0	0	0	60.7143	19.6429	0	4.12371	39.433	21.6495	9.02062	0	3.35052	4.63918	54.1237	3.57143	3.57143	2.83505	1.54639	1.80412
	MUR16_H2	HFHS	vagina	gbs	5.7377	10.0446	6.66667	0	0	0	0	102.222	44.4444	6.66667	4.24107	29.9107	19.1964	11.3839	0.446429	2.00893	3.34821	35.0446	0	0	4.46429	1.5625	1.5625
	MUR16_H3	HFHS	vagina	gbs	8.57097	14.3667	9.21053	0	3.94737	0	0	80.2632	42.1053	2.63158	0.567108	46.6919	34.5936	11.5312	1.89036	1.89036	5.10397	34.2155	3.94737	2.63158	6.04915	1.89036	1.32325
	MUR16_H4	HFHS	vagina	mock	9.29851	10.5793	4.7619	0	1.19048	1.19048	1.19048	77.381	35.7143	4.7619	2.39295	48.7406	33.3753	19.6474	1.25945	1.25945	6.29723	31.6121	0	2.38095	3.77834	1.38539	2.267
	MUR16_H5	HFHS	vagina	mock	0.254082	11.6667	16.3265	0	4.08163	0	0	77.551	18.3673	6.12245	6.19048	50.9524	34.2857	21.9048	0.238095	1.42857	8.57143	28.3333	4.08163	2.04082	2.14286	4.7619	5.95238
	MUR16_C1	Control	uterus	gbs	9.40171	8.4492	10.1266	0	0	0	0	84.8101	6.32911	0	2.8877	38.2888	17.1123	8.12834	1.49733	3.74332	12.2995	47.9144	1.26582	3.79747	0.534759	0.427807	2.99465
	MUR16_C2	Control	uterus	gbs	1.92595	9.4898	5.37634	0	0	0	0	86.0215	5.37634	7.52688	7.2449	55.9184	31.1224	15.9184	0.612245	2.95918	14.7959	23.5714	0	2.15054	0.510204	1.12245	3.16327
	MUR16_C3	Control	uterus	gbs	12.6976	5.21453	1.5015	0	0.3003	0	0	82.8829	5.40541	2.1021	1.73818	46.6802	17.5853	5.44942	4.29064	4.61948	10.2725	42.7498	0	0.900901	0.281867	0.469778	1.72252
	MUR16_C4	Control	uterus	mock	9.55806	13.4859	10.7143	0	0.446429	0.446429	0.446429	77.6786	8.03571	2.23214	6.4419	60.2649	22.1553	10.4756	1.86635	5.47863	20.9512	16.1951	0	7.58929	1.08368	1.02348	2.5286
	MUR16_C5	Control	uterus	mock	6.84798	11.1274	11.5132	0.328947	0.328947	0.657895	0.657895	81.5789	25	1.97368	4.39239	55.8931	36.8594	26.3909	1.39092	6.44217	3.47731	24.4876	0.657895	4.93421	2.78184	3.11127	6.69839
	MUR16_H1	HFHS	uterus	gbs	2.9558	8.23426	11.2299	0	0	0	0	75.9358	8.55615	2.13904	6.16469	31.3078	13.9586	5.59225	0.440335	2.77411	6.86922	50.9467	0	8.55615	0.704535	1.49714	0.880669
	MUR16_H2	HFHS	uterus	gbs	3.08653	6.46067	2.7668	0	0.395257	0.395257	0.395257	81.8182	5.13834	1.97628	3.8049	33.0184	21.093	8.32482	0.842697	1.88968	2.65577	52.809	0.395257	0.790514	0.331971	2.34934	2.22165
	MUR16_H3	HFHS	uterus	gbs	5.66919	3.34195	14.3646	0	0	0.552486	0.552486	74.5856	7.18232	3.31492	3.82201	20.2363	13.7001	5.1514	0.978582	1.68021	1.69867	69.2578	0.552486	6.62983	0.24003	1.5325	1.12629
	MUR16_H4	HFHS	uterus	mock	5.67489	4.73538	11.0727	0.346021	0	0.692042	0.692042	74.3945	8.99654	1.7301	3.06407	28.7727	18.8432	10.077	0.737342	1.81878	2.32672	59.2659	0.692042	3.46021	0.42602	1.63854	2.21203
	MUR16_H5	HFHS	uterus	mock	2.83803	7.78965	7.22022	0.361011	0	0	0	84.8375	2.52708	4.69314	4.44319	35.0675	23.3971	14.5107	0.590551	2.27784	3.20585	49.0157	0	2.88809	0.19685	4.8369	3.06524
	MUR16_C1	Control	ileal lymph node	gbs	95.733	48.4204	51.1632	13.616	0.602267	16.1136	16.1136	3.14124	0.808928	0.183042	43.5429	4.08268	2.02133	1.38948	0.0943477	0.154387	1.298	1.26369	6.85522	6.41238	0.391686	0.0857706	0.00285902
	MUR16_C2	Control	ileal lymph node	gbs	94.2557	40.1358	49.7069	9.99274	0.675487	11.7401	11.7401	4.56093	1.03277	0.3517	50.7764	5.18026	2.78506	1.95156	0.0918644	0.165804	1.37348	1.10237	6.24128	7.06749	0.41451	0.094105	0
	MUR16_C3	Control	ileal lymph node	gbs	80.6319	30.3744	55.3163	10.0654	0.682561	7.92155	7.92155	5.71044	1.28821	0.413382	58.8361	6.8884	4.06179	2.86165	0.148923	0.350406	1.53595	1.83671	7.05634	6.88329	0.391287	0.0963616	0.0292005
	MUR16_C4	Control	ileal lymph node	mock	92.0892	47.1041	49.6849	17.817	0.382596	17.8995	17.8995	4.86872	1.11028	0.367592	43.6482	4.80936	2.65027	1.86932	0.0742076	0.265027	1.20146	1.19792	5.03376	8.21455	0.522987	0.081275	0.0247359
	MUR16_C5	Control	ileal lymph node	mock	77.8798	57.9375	46.5199	5.25447	0.275103	9.6011	9.6011	5.57084	0.715268	0.137552	33.7026	5.58655	2.82117	1.71342	0.286898	0.207204	1.25916	1.36277	3.3425	2.69601	0.414409	0.0956328	0
	MUR16_H1	HFHS	ileal lymph node	gbs	85.8765	40.339	50.22	13.1225	0.357075	28.3938	28.3938	3.60263	0.784289	0.216795	50.9337	4.89737	1.74392	1.07516	0.141468	0.136324	1.75163	1.18576	6.31257	5.59842	0.316374	0.102886	0.0051443
	MUR16_H2	HFHS	ileal lymph node	gbs	94.9077	41.0598	55.3831	17.2361	0.559024	16.7736	16.7736	4.31896	1.10102	0.385925	50.12	3.8345	1.44362	0.978724	0.0920467	0.230699	1.23506	0.520821	5.99035	7.51703	0.452077	0.0582574	0.0023303
	MUR16_H3	HFHS	ileal lymph node	gbs	85.5143	35.5417	50.7661	16.3775	0.537798	21.2988	21.2988	4.6068	1.2278	0.28412	54.7281	4.912	2.18191	1.09276	0.17311	0.198355	1.32357	1.64094	5.05327	6.63623	0.436382	0.093768	0.0252452
	MUR16_H4	HFHS	ileal lymph node	mock	91.8499	37.0946	52.5948	15.1774	0.551671	17.5444	17.5444	3.98999	1.05202	0.198858	54.1725	4.00952	2.14396	1.42296	0.109459	0.133254	1.07793	1.16597	6.28648	6.9857	0.390244	0.0809042	0.0190363
	MUR16_H5	HFHS	ileal lymph node	mock	94.009	39.2442	54.4911	10.1372	0.540739	13.1847	13.1847	4.14567	1.03809	0.417237	50.2528	5.64841	2.17055	1.40817	0.141472	0.223998	1.99633	0.818706	4.98682	8.52498	0.407388	0.110034	0.0091695
	MUR17_C1	Control	vagina	gbs	23.4689	0.870174	16.9492	3.38983	2.54237	5.9322	4.23729	66.1017	1.27119	58.8983	4.91752	87.6198	6.55145	2.34093	0.769835	0.141398	79.9843	2.05813	0	0	0.0471328	0.314218	1.4454
	MUR17_C2	Control	vagina	mock	6.37302	0.679672	9.74026	0	4.54545	0	0	64.9351	11.039	46.1039	8.3795	58.1025	20.0831	7.68698	2.63158	0.138504	34.7645	13.7119	0	0	1.17729	0.554017	5.88643
	MUR17_C3	Control	vagina	gbs	3.57543	0.798686	12.1495	0	10.2804	0	0	67.2897	11.215	48.5981	5.84551	50.5219	20.2505	11.2735	2.71399	0	28.3925	12.5261	0	0	2.50522	1.46138	7.30689
	MUR17_C4	Control	vagina	gbs	3.33031	0.339828	6.66667	6.66667	0	0	0	60	0	53.3333	11.5646	53.7415	18.3673	8.16327	1.36054	0.680272	34.6939	17.0068	0	0	0	0	6.12245
	MUR17_C5	Control	vagina	gbs	3.13525	0.476862	16.2791	2.99003	10.299	7.30897	2.99003	40.8638	4.31894	29.9003	13.8454	46.5892	27.1854	8.33754	2.77918	0.0505306	17.6857	15.3108	0	1.99336	0.656897	0.606367	6.36685
	MUR17_H1	HFHS	vagina	gbs	6.80936	0.53824	9.30233	0	2.32558	0	0	55.814	6.97674	46.5116	3.125	84.7426	6.25	5.69853	1.83824	0	77.0221	2.20588	0	0	0.551471	1.10294	4.04412
	MUR17_H2	HFHS	vagina	mock	5.41042	1.86951	3.31126	1.98675	0	0.662252	0	72.8477	1.98675	64.9007	2.0595	46.6819	21.5103	3.20366	1.14416	0	22.1968	9.61098	0	0	0.686499	0.457666	1.83066
	MUR17_H3	HFHS	vagina	gbs	9.76832	1.00188	31.25	12.5	18.75	31.25	12.5	31.25	0	18.75	20.5128	48.7179	21.1538	5.76923	2.5641	0.641026	24.359	14.1026	0	0	0	0.641026	5.12821
	MUR17_H4	HFHS	vagina	gbs	2.47168	0.5793	15.5556	0	6.66667	2.22222	2.22222	73.3333	17.7778	44.4444	15.1042	46.875	17.7083	9.89583	0.520833	0.520833	26.5625	9.375	0	0	4.16667	2.08333	6.25
	MUR17_H5	HFHS	vagina	gbs	0.216803	0.0489246	9.80392	0	3.92157	5.88235	1.96078	60.7843	15.6863	39.2157	9.29204	50.885	19.9115	4.42478	2.21239	0.442478	27.8761	11.0619	0	0	3.53982	0	2.21239
	MUR17_C1	Control	uterus	gbs	11.2128	1.15399	14.9606	0.19685	7.67717	0.787402	0	73.622	1.9685	63.3858	8.93436	61.6086	33.3468	20.8063	1.03323	0.263371	25.0608	8.04295	0	0.984252	0.202593	3.0389	15.0729
	MUR17_C2	Control	uterus	mock	10.1095	1.2383	6.8	0.4	2.8	2	0	37.2	2.4	28.8	6.76139	63.1553	30.7202	13.8168	1.81284	0.342969	28.3195	9.9951	0	0	0.293974	0.734934	12.4939
	MUR17_C3	Control	uterus	gbs	3.81017	0.535687	5.6338	1.40845	1.40845	1.40845	1.40845	63.3803	5.6338	50.7042	15.2475	47.5248	21.3861	8.51485	0.792079	0.792079	22.5743	13.0693	0	1.40845	0.792079	0.594059	6.73267
	MUR17_C4	Control	uterus	gbs	3.22885	0.591351	4.90798	0.920245	2.14724	1.22699	0.306748	72.0859	1.22699	66.5644	7.24719	56.9663	22.6966	5.50562	2.35955	0.168539	30.8989	10.1124	0	0.306748	0.224719	0.674157	3.98876
	MUR17_C5	Control	uterus	gbs	7.91686	1.34616	13.8577	2.90262	5.99251	4.40075	1.87266	55.0562	1.21723	45.8801	9.39341	50.7085	33.0839	10.1099	2.34039	0.0796052	15.0135	12.5776	0.093633	0.93633	0.206973	0.907499	8.16749
	MUR17_H1	HFHS	uterus	gbs	5.03981	1.33412	1.86514	0	1.14778	0.286944	0	70.3013	0.71736	67.0014	7.48196	42.7269	27.0034	6.38055	1.63312	0.075959	13.8625	14.0524	0	0	0.189897	0.417774	5.58299
	MUR17_H2	HFHS	uterus	mock	20.6301	6.06228	30.6439	12.6136	15.4924	18.0682	6.51515	37.9167	0.530303	33.4091	31.3446	28.7845	19.3455	9.65049	0.656723	0.0111309	8.27026	5.63224	1.43939	8.93939	0.155833	0.48976	8.43722
	MUR17_H3	HFHS	uterus	gbs	3.29286	0.483092	14.5946	2.7027	6.48649	2.16216	0.540541	52.4324	0	47.027	12.6883	51.8636	25.7732	5.63045	1.42744	0	24.1872	11.8953	0.540541	1.08108	0	0.634417	4.20301
	MUR17_H4	HFHS	uterus	gbs	10.0765	1.68052	7.9646	2.94985	2.7532	1.86824	0.688299	54.179	1.27827	45.3294	5.26402	57.6091	39.6687	5.78878	4.60807	0.229583	14.7097	10.2329	0.393314	1.3766	0.213185	0.27878	5.16563
	MUR17_H5	HFHS	uterus	gbs	2.67869	0.487034	4.95495	0	1.35135	0.45045	0	38.7387	3.15315	31.5315	6.38821	47.7477	26.3718	5.15971	1.3104	0.0819001	18.837	16.7895	0	0	0.573301	0.3276	4.3407
	MUR17_C1	Control	ileal lymph node	gbs	86.183	21.8462	65.7001	33.8538	27.2862	22.0322	8.02974	3.74226	0.148699	0.669145	47.6253	23.4954	16.2772	13.9402	0.150773	0.0062822	6.25707	2.04171	3.8166	17.026	0.0376932	0.521422	12.533
	MUR17_C2	Control	ileal lymph node	mock	22.5312	1.74303	25.7353	6.98529	12.8676	4.77941	1.10294	29.0441	1.10294	22.4265	12.9408	62.0023	46.6155	7.02503	6.08646	0.113766	13.2537	9.55631	0.735294	2.94118	0.0853242	0.568828	5.83049
	MUR17_C3	Control	ileal lymph node	gbs	88.7946	18.081	59.454	26.1628	26.9633	21.1325	7.54129	2.99124	0.143242	0.303337	55.4742	19.5717	13.4139	12.5028	0.0497572	0.0171577	5.26569	2.77268	1.01955	11.4004	0.029168	0.384332	11.1576
	MUR17_C4	Control	ileal lymph node	gbs	71.648	16.3704	55.2949	26.8767	19.6381	24.6649	11.3941	2.88204	0	0.80429	49.6937	21.7764	14.0276	12.0827	0.107198	0	6.63093	3.951	1.00536	6.50134	0	0.245023	11.1179
	MUR17_C5	Control	ileal lymph node	gbs	68.29	20.5234	60.6424	20.2301	31.1122	20.2061	6.61553	4.69799	0.431448	1.05465	37.0264	27.5321	20.0043	18.3259	0.172886	0.00720357	6.62008	3.2272	0.934803	9.73154	0.129664	0.295346	17.0869
	MUR17_H1	HFHS	ileal lymph node	gbs	57.9603	5.22551	50.2415	23.5105	18.1965	29.9517	10.467	8.53462	0	6.76329	76.7422	11.3531	6.60569	4.73287	0.232288	0	4.13763	1.75668	1.12721	5.63607	0	0.304878	4.05052
	MUR17_H2	HFHS	ileal lymph node	mock	74.9819	16.6186	51.585	19.8397	27.6759	30.7747	7.41763	4.99555	0.115761	1.1309	54.4357	19.0787	11.8455	10.8903	0.073023	0.0118416	6.46154	2.11174	1.79875	14.0516	0.0256567	0.596025	9.56601
	MUR17_H3	HFHS	ileal lymph node	gbs	93.0907	17.3813	75.1652	27.5412	40.8262	23.2747	6.00971	0.795988	0.183077	0.334315	56.5267	22.7822	14.9721	13.5691	0.0713383	0.0148622	6.80389	1.08494	1.65566	15.7446	0.034183	0.563276	11.7634
	MUR17_H4	HFHS	ileal lymph node	gbs	62.422	15.7917	49.9203	27.6651	18.8724	16.7084	7.96128	6.1959	0.113895	1.02506	47.3319	19.475	13.4818	12.142	0.129661	0.00288135	5.1432	4.65049	2.33485	10.3986	0.0288135	0.625252	10.7445
	MUR17_H5	HFHS	ileal lymph node	gbs	86.6106	23.7758	62.6307	22.2446	31.0539	19.3081	5.26951	3.58005	0.120676	0.683829	43.1427	24.5914	17.6458	16.133	0.0772968	0.0220848	5.8083	2.7606	0.925181	8.88978	0.0331272	0.673587	14.2668
	MUR18_C1	Control	vagina	gbs	4.6875	12.5	0	0	0	2.08333	0	52.0833	4.16667	33.3333	4.42708	82.2917	5.20833	1.04167	1.30208	10.4167	72.1354	0.520833	0	0	0.520833	0.520833	0.260417
	MUR18_C2	Control	vagina	gbs	7.68839	33.1126	4	0	2	0	0	44	4	36	2.64901	60.9272	11.9205	7.94702	1.3245	16	38.4106	0	0	0	1.3245	2.64901	3.97351
	MUR18_H1	HFHS	vagina	gbs	10.0819	33.125	0	0	0	0	0	81.1321	7.54717	43.3962	4.375	58.75	27.5	19.375	0	16.9811	18.75	0	0	0	2.5	3.75	9.375
	MUR18_H2	HFHS	vagina	gbs	9.48118	17.1913	2.8169	1.40845	0	0	0	50.7042	1.40845	32.3944	2.17918	77.9661	4.84262	3.1477	0.242131	28.169	66.1017	0.484262	0	2.8169	0.242131	1.45278	1.45278
	MUR18_H3	HFHS	vagina	gbs	0.85729	19.1617	0	0	0	0	0	53.125	3.125	31.25	7.78443	68.2635	20.9581	12.5749	2.99401	87.5	23.3533	3.59281	0	0	0.598802	7.78443	2.99401
	MUR18_C1	Control	uterus	gbs	7.93413	80.593	0	0	0	0.334448	0	95.3177	5.01672	64.214	1.07817	14.2857	1.07817	0	0	1.00334	11.5903	0	0	0	4.04313	0	0
	MUR18_C2	Control	uterus	gbs	5.64204	45.4012	0.431034	0	0	1.72414	0	71.1207	7.32759	40.9483	4.69667	45.0098	11.546	6.06654	0.978474	9.48276	24.6575	0.195695	0	0.431034	3.32681	2.34834	2.15264
	MUR18_H1	HFHS	uterus	gbs	17.2607	45.4171	3.06122	0	1.47392	1.5873	0.340136	55.3288	5.3288	29.0249	12.1009	34.655	9.62925	5.30381	0.875386	18.8209	12.2039	0.566426	0.113379	1.02041	2.42019	1.80227	1.5448
	MUR18_H2	HFHS	uterus	gbs	11.4309	36.3309	2.80528	0	0.825083	1.48515	0	74.5875	6.60066	43.0693	3.11751	53.1175	9.17266	5.33573	0.899281	75.9076	12.8297	0.29976	0.49505	1.15512	2.39808	1.3789	2.15827
	MUR18_H3	HFHS	uterus	gbs	7.44942	29.193	1.20192	0.120192	0.360577	1.08173	0.120192	74.2788	4.80769	46.274	7.26316	55.1228	10.5263	5.33333	0.982456	88.8221	14.3509	1.33333	0.120192	0.120192	1.40351	1.33333	1.82456
	MUR18_C1	Control	ileal lymph node	gbs	99.2261	19.5743	19.972	5.27262	5.40244	72.6483	27.0421	4.284	0.179748	2.43659	70.2437	5.63342	0.840517	0.50431	0.056686	4.45376	3.59468	1.95078	5.40244	3.17555	0.0351844	0.154421	0.1251
	MUR18_C2	Control	ileal lymph node	gbs	98.7837	26.2068	24.3311	0.388923	3.76478	60.6409	1.35345	11.0454	0.40448	8.32296	62.129	8.1621	1.79387	1.07632	0.110078	2.00685	5.48761	0.864318	6.3939	3.98258	0.106001	0.220157	0.472929
	MUR18_H1	HFHS	ileal lymph node	gbs	43.8475	11.6561	26.1444	5.16524	5.67931	55.814	21.6646	13.317	0.636475	8.56793	79.2387	5.08189	1.00725	0.527878	0.0627746	6.73195	3.01318	2.00023	9.9388	2.96206	0.0741882	0.139816	0.171204
	MUR18_H2	HFHS	ileal lymph node	gbs	32.7731	17.9487	14.2857	0	0	14.2857	14.2857	57.1429	0	28.5714	66.6667	7.69231	0	0	0	14.2857	5.12821	0	0	0	0	0	0	sample excluded due to <100 CD45+ cells
	MUR18_H3	HFHS	ileal lymph node	gbs	96.7163	25.9949	33.5119	2.61219	6.46722	52.601	9.79385	9.86827	0.573045	6.66071	56.9345	12.3581	2.32149	0.860885	0.253429	4.22713	7.99946	1.55346	6.06534	7.01049	0.148962	0.22441	0.255364
	MUR19_C1	Control	vagina	gbs	2.45758	36.3323	67.0616	21.9194	4.9763	3.31754	0.829384	1.54028	0.473934	0.473934	8.8248	46.6207	16.7025	7.10288	3.22858	13.2701	13.2587	4.90745	4.2654	8.53081	0.172191	2.62591	2.28153
	MUR19_C2	Control	vagina	gbs	5.94685	55.0552	74.8457	26.8519	2.31481	0.462963	0.154321	5.55556	0.925926	1.54321	4.58794	32.8802	13.9337	5.09771	2.63381	4.47531	8.92099	1.61427	0.925926	10.1852	0.509771	2.37893	1.35939
	MUR19_C3	Control	vagina	gbs	6.58198	30.5181	73.5993	18.5059	3.39559	0.0848896	0.0848896	4.15959	0.764007	1.10357	5.02591	59.0155	6.47668	2.27979	1.29534	2.29202	45.2073	1.08808	4.32937	5.94228	0.233161	0.673575	0.932642
	MUR19_H1	HFHS	vagina	gbs	3.99285	38.5732	61.442	17.2414	3.76176	1.25392	0	5.95611	0.940439	1.25392	7.0133	46.9166	17.1705	8.948	1.57195	5.32915	14.7521	2.66022	2.19436	8.46395	0.362757	2.90206	3.02297
	MUR19_H2	HFHS	vagina	gbs	7.91896	29.9383	52.8064	21.1913	3.78007	1.14548	0	7.10195	1.94731	0.687285	6.3786	57.8189	10.8025	4.18381	1.47462	4.00916	36.0425	1.50892	4.23826	7.10195	0.58299	1.02881	2.1262
	MUR19_C1	Control	uterus	gbs	8.70912	56.8326	74.6365	48.4951	0.845451	0.0338181	0	16.0636	3.82144	4.63307	3.63252	32.7119	7.97617	5.01634	1.34538	1.14981	17.6629	1.44148	6.9327	8.86033	2.17182	0.788007	3.45954
	MUR19_C2	Control	uterus	gbs	2.38241	60.0737	86.634	22.7468	0.797057	0	0	8.21582	1.04231	2.69773	3.24125	27.9926	13.5543	5.19337	3.38858	1.83936	8.80295	1.39963	2.75904	8.46107	0.626151	1.10497	2.87293
	MUR19_C3	Control	uterus	gbs	7.41421	37.1367	75.8454	35.6039	1.35266	0.57971	0.0966184	15.0725	3.86473	4.34783	7.23	43.7747	19.1066	7.94761	2.92429	12.4155	10.1184	3.08576	2.36715	7.97101	1.43524	1.70434	4.77216
	MUR19_H1	HFHS	uterus	gbs	7.24496	68.81	80.1278	56.494	0.449491	0.141945	0.0236574	14.4547	4.82612	3.54862	2.27902	18.0531	8.13935	6.62543	0.667426	0.969955	4.54175	5.958	2.93352	17.2463	3.32085	1.38369	4.59059
	MUR19_H2	HFHS	uterus	gbs	6.32151	60.1947	77.5452	42.5309	0.38059	0.237869	0	13.7964	4.25785	3.52046	1.78981	29.9542	14.8625	7.70332	1.97595	1.78402	8.40493	4.66781	5.28069	11.5842	2.563	1.91867	4.39576
	MUR19_C1	Control	ileal lymph node	gbs	82.5444	45.5606	78.2805	6.40004	10.5181	16.6702	1.02886	1.57231	0.105524	0.321849	7.86308	33.2131	15.7454	10.6408	2.28849	6.43434	6.11786	9.86791	4.12336	10.2332	0.0480775	1.59497	1.86661
	MUR19_C2	Control	ileal lymph node	gbs	88.5954	52.7546	81.4527	4.34288	13.6545	13.724	1.71313	3.24294	0.20861	0.158038	32.7353	9.14093	6.86654	1.32062	2.55453	0.33504	0.797039	1.75415	0.448827	8.29382	0.110051	0.186754	0.0967118
	MUR19_C3	Control	ileal lymph node	gbs	83.1646	34.7366	83.3843	11.107	13.5716	11.8986	1.33023	0.999714	0.0897703	0.138736	32.378	27.3561	14.2209	7.16361	2.68458	6.95312	5.046	2.2381	1.84437	12.1965	0.0311831	1.28701	2.66757
	MUR19_H1	HFHS	ileal lymph node	gbs	70.4529	42.9638	78.1339	4.8097	4.09487	17.7523	0.648551	1.5622	0.213028	0.364514	14.1335	27.5652	13.7714	10.1654	1.7288	3.41318	5.74776	10.1348	1.33971	9.146	0.0915248	1.49694	0.913214
	MUR19_H2	HFHS	ileal lymph node	gbs	66.1789	33.9066	76.087	4.34783	1.44928	18.8406	0.724638	1.44928	0	0	15.7248	34.398	19.656	9.58231	3.4398	3.62319	6.63391	14.0049	3.62319	6.52174	0	0.4914	1.2285
